# Supplementary material for: Triatominae: does the shape change of non-viable eggs compromise species recognition?
Source: Parasit Vectors. 2018 Oct 10;11:543. doi: 10.1186/s13071-018-3104-1 (PMC6180597; doi:10.1186/s13071-018-3104-1)
Supplement: Supplementary file 1 — Table S1. Database. Coordinates of the complete contour of the eggs (outline-based method) and of the operculum (landmark/semilandmark-based approach). (XLSX 558 kb) [file 13071_2018_3104_MOESM1_ESM.xlsx]

## Sheet: Data_Egg.txt
N	Species	Viability status	POINTS	x1	y1	x2	y2	x3	y3	x4	y4	x5	y5	x6	y6	x7	y7	x8	y8	x9	y9	x10	y10	x11	y11	x12	y12	x13	y13	x14	y14	x15	y15	x16	y16	x17	y17	x18	y18	x19	y19	x20	y20	x21	y21	x22	y22	x23	y23
1	Panstrongylus chinai	Viable	62	1.03248	0.627999	0.284976	0.303747	0.310573	0.303747	0.33617	0.296921	0.399308	0.267912	0.496575	0.225251	0.583604	0.187709	0.665514	0.156993	0.774726	0.122864	0.880526	0.0938545	0.976086	0.0733771	1.08189	0.061432	1.18598	0.0597256	1.2969	0.0682578	1.40611	0.0870287	1.5102	0.114332	1.59894	0.146754	1.70133	0.191122	1.79177	0.238902	1.87197	0.293509	1.94193	0.348115	1.99825	0.418079	2.04091	0.477805
2	Panstrongylus chinai	Viable	65	1.00173	0.658541	0.236395	0.37415	0.284014	0.363946	0.358844	0.311224	0.430272	0.270408	0.52551	0.22449	0.617347	0.180272	0.712585	0.141156	0.818027	0.112245	0.918367	0.0901361	1.0102	0.0748299	1.09184	0.0680272	1.18537	0.0697279	1.28231	0.0816327	1.38265	0.102041	1.46939	0.127551	1.56803	0.159864	1.65816	0.20068	1.72789	0.239796	1.79252	0.284014	1.84524	0.328231	1.89456	0.379252	1.93367	0.437075
3	Panstrongylus chinai	Viable	62	1.10166	0.667811	0.300687	0.460481	0.343643	0.439863	0.431271	0.37457	0.534364	0.293814	0.630584	0.231959	0.733677	0.170103	0.810997	0.130584	0.878007	0.103093	0.975945	0.0704467	1.07732	0.0429553	1.1701	0.0309278	1.2732	0.0274914	1.37457	0.0360825	1.49485	0.0532646	1.60653	0.0790378	1.70619	0.113402	1.7921	0.152921	1.85911	0.189003	1.9433	0.247423	1.99828	0.300687	2.04467	0.357388	2.08247	0.431271
4	Panstrongylus chinai	Viable	64	1.15089	0.665694	0.348795	0.376286	0.393468	0.362541	0.457042	0.326459	0.530925	0.280067	0.628862	0.221648	0.714772	0.176975	0.804119	0.135738	0.920957	0.0859101	1.01718	0.0601371	1.11855	0.0412369	1.23367	0.0292094	1.32302	0.0326459	1.46906	0.0498279	1.59793	0.0807555	1.72679	0.123711	1.81442	0.158075	1.90549	0.206184	1.9536	0.243985	2.00171	0.285222	2.05325	0.33505	2.09964	0.39175	2.13229	0.455324
5	Panstrongylus chinai	Viable	62	1.09816	0.638725	0.394913	0.188135	0.454235	0.181355	0.557624	0.144067	0.662708	0.113559	0.762707	0.0881351	0.847453	0.071186	0.935588	0.0593217	1.01525	0.054237	1.10508	0.0508472	1.1983	0.054237	1.28813	0.0644064	1.39999	0.0915249	1.51016	0.128813	1.61355	0.177965	1.72202	0.238982	1.81355	0.303388	1.89999	0.371184	1.94914	0.425421	2.00507	0.494912	2.04406	0.561014	2.08134	0.62542	2.09999	0.688132
6	Panstrongylus chinai	Viable	58	1.05709	0.601508	0.363628	0.269354	0.420866	0.25757	0.518507	0.202016	0.626248	0.151512	0.722206	0.119526	0.838365	0.0824897	0.920855	0.0572378	1.03028	0.0353527	1.12455	0.0269354	1.23061	0.0235685	1.35014	0.0336693	1.42589	0.0505039	1.53195	0.0841732	1.63296	0.122893	1.75417	0.185181	1.82656	0.234001	1.8939	0.294606	1.9646	0.366995	2.01342	0.441067	2.04204	0.498305	2.05719	0.575745	2.06056	0.631299
7	Panstrongylus chinai	Viable	59	0.956355	0.619751	0.31972	0.120746	0.392848	0.117344	0.493186	0.0952359	0.61053	0.0731276	0.74318	0.0510192	0.84862	0.042516	0.965964	0.0374141	1.08671	0.0408154	1.21256	0.0561212	1.3163	0.0833314	1.41493	0.117344	1.54248	0.175166	1.64452	0.232988	1.72445	0.295912	1.79077	0.357135	1.8656	0.435364	1.92002	0.515294	1.94893	0.573116	1.97274	0.634339	1.99315	0.707467	1.99825	0.782295	1.98465	0.853722
8	Panstrongylus chinai	Viable	61	1.16653	0.641841	0.482699	0.209343	0.544983	0.216263	0.636678	0.193772	0.731834	0.17128	0.84083	0.150519	0.949827	0.128028	1.0519	0.112457	1.17128	0.105536	1.29066	0.107266	1.40311	0.128028	1.50865	0.157439	1.60381	0.195502	1.71453	0.235294	1.81488	0.295848	1.88581	0.33737	1.95675	0.389273	2.00346	0.435986	2.05363	0.489619	2.08651	0.546713	2.11765	0.602076	2.13495	0.655709	2.14879	0.714533
9	Panstrongylus chinai	Viable	65	1.01549	0.629734	0.256801	0.251699	0.314624	0.243196	0.394556	0.214284	0.503398	0.173468	0.607139	0.132652	0.707479	0.105442	0.809519	0.0816322	0.916661	0.0595235	1.0102	0.0510201	1.10374	0.0493194	1.19047	0.0510201	1.30952	0.0697275	1.40305	0.0884349	1.5119	0.124149	1.60373	0.164965	1.70067	0.217686	1.784	0.268706	1.86393	0.326529	1.92346	0.386052	1.97788	0.448977	2.00169	0.498296	2.0306	0.552718
10	Panstrongylus chinai	Viable	58	1.12598	0.643591	0.371132	0.252576	0.424396	0.242267	0.527488	0.190721	0.651199	0.140893	0.757727	0.10481	0.847074	0.0756009	0.975939	0.0498279	1.07731	0.0429551	1.18384	0.0429551	1.29724	0.0515461	1.41236	0.0704463	1.53092	0.108247	1.64776	0.15292	1.77319	0.225085	1.86253	0.280067	1.91751	0.32474	1.97593	0.381441	2.00514	0.427833	2.04982	0.498279	2.07215	0.536079	2.10308	0.615117	2.11339	0.687281
11	Panstrongylus chinai	Viable	58	1.15826	0.668722	0.434929	0.256848	0.506846	0.249999	0.614722	0.21404	0.73116	0.172944	0.84931	0.143835	0.940063	0.119862	1.04623	0.0993145	1.14725	0.0907529	1.24828	0.0890406	1.36814	0.0993145	1.47431	0.123287	1.61129	0.166095	1.71232	0.217464	1.79622	0.260272	1.85787	0.30308	1.92465	0.35445	1.98629	0.414381	2.02739	0.453764	2.07704	0.530819	2.11814	0.604449	2.1404	0.667804	2.1541	0.744859
12	Panstrongylus chinai	Viable	62	1.05241	0.649745	0.270408	0.244898	0.331633	0.238095	0.411565	0.202381	0.493197	0.170068	0.613946	0.130952	0.765306	0.0935374	0.867347	0.0765306	0.97619	0.0714286	1.06803	0.0714286	1.16156	0.0748299	1.27551	0.0952381	1.39286	0.130952	1.47789	0.161565	1.56633	0.20068	1.65646	0.253401	1.7449	0.311224	1.83844	0.386054	1.88946	0.442177	1.93367	0.493197	1.96769	0.55102	1.9898	0.591837	2.0034	0.636054
13	Panstrongylus chinai	Viable	58	1.00779	0.668335	0.315955	0.253458	0.378452	0.24825	0.480877	0.20485	0.591982	0.16145	0.713503	0.124993	0.852384	0.0885369	0.968697	0.0711767	1.06765	0.0572886	1.13362	0.0555525	1.24646	0.0677047	1.35062	0.0850648	1.43742	0.111105	1.53811	0.149297	1.67005	0.215266	1.77074	0.276027	1.85927	0.350675	1.93045	0.430532	1.99468	0.520805	2.03288	0.61455	2.05371	0.682255	2.06586	0.756903	2.06586	0.841968
14	Panstrongylus chinai	Viable	62	1.07814	0.724969	0.370746	0.37925	0.408161	0.372447	0.48299	0.326529	0.562922	0.27891	0.668363	0.224488	0.753397	0.183672	0.874145	0.137754	0.98809	0.103741	1.09353	0.0850335	1.20067	0.0748295	1.31632	0.0765302	1.42176	0.0918362	1.5221	0.120748	1.62924	0.161564	1.72108	0.20408	1.80271	0.258502	1.88434	0.328229	1.97108	0.416664	2.0272	0.499997	2.06972	0.581629	2.09523	0.637751	2.10543	0.704078
15	Panstrongylus chinai	Viable	54	0.947461	0.684563	0.208191	0.356655	0.266212	0.33959	0.360068	0.290102	0.482935	0.226962	0.585324	0.180887	0.720137	0.133106	0.84471	0.0972696	0.964164	0.0733788	1.08191	0.0648464	1.19966	0.0682594	1.3157	0.0802048	1.45222	0.107509	1.57509	0.150171	1.69283	0.203072	1.79693	0.271331	1.87031	0.337884	1.93686	0.414676	1.9727	0.479522	2.00853	0.56314	2.01877	0.634812	2.01536	0.713311	1.99488	0.795222
16	Panstrongylus chinai	Viable	60	1.02144	0.628139	0.322032	0.233897	0.374574	0.227117	0.438981	0.198304	0.54576	0.154236	0.642369	0.122033	0.744064	0.0949147	0.837283	0.071186	0.949147	0.0491523	1.0644	0.0389828	1.17626	0.0372879	1.25084	0.0440675	1.36101	0.0644064	1.45592	0.08983	1.56101	0.132203	1.65931	0.177965	1.73558	0.230507	1.79999	0.27627	1.8949	0.367794	1.94745	0.432201	1.98304	0.486438	2.02202	0.557624	2.04236	0.62203
17	Panstrongylus chinai	Viable	58	1.0943	0.708425	0.333333	0.542517	0.37585	0.518707	0.411565	0.491497	0.465986	0.443878	0.55102	0.370748	0.620748	0.318027	0.712585	0.263605	0.794218	0.219388	0.877551	0.180272	0.957483	0.153061	1.05272	0.127551	1.14116	0.107143	1.2415	0.10034	1.34354	0.105442	1.45068	0.120748	1.56293	0.146259	1.65476	0.171769	1.7415	0.207483	1.82653	0.251701	1.89796	0.304422	1.95918	0.358844	2.0034	0.423469
18	Panstrongylus chinai	Viable	63	1.02584	0.660616	0.295918	0.319728	0.340136	0.309524	0.369048	0.297619	0.42517	0.270408	0.493197	0.231293	0.576531	0.192177	0.661565	0.154762	0.744898	0.12415	0.836735	0.0935374	0.930272	0.0680272	1.04592	0.0493197	1.15136	0.0442177	1.2619	0.0442177	1.35884	0.0578231	1.45748	0.0765306	1.56973	0.117347	1.66497	0.156463	1.7534	0.202381	1.82993	0.255102	1.88605	0.30102	1.95238	0.372449	1.9966	0.437075
19	Panstrongylus chinai	Viable	64	1.06346	0.647716	0.336176	0.206483	0.38737	0.199658	0.428325	0.184299	0.501704	0.151876	0.587027	0.119453	0.667232	0.0921496	0.757675	0.068259	0.841292	0.0511942	0.926616	0.0392489	1.00853	0.0307165	1.10238	0.032423	1.19965	0.0392489	1.3191	0.0563137	1.41467	0.0802043	1.53241	0.122866	1.62798	0.167235	1.71671	0.215016	1.80374	0.276449	1.87371	0.331056	1.94538	0.402728	1.99658	0.470987	2.04094	0.551191
20	Panstrongylus chinai	Viable	64	1.05924	0.645047	0.323127	0.241495	0.372447	0.234693	0.401358	0.221087	0.467684	0.190475	0.542514	0.156462	0.622445	0.12585	0.726186	0.0935369	0.819723	0.0697275	0.911559	0.0493194	0.998294	0.0374147	1.13095	0.0340134	1.23809	0.0408161	1.35373	0.0544215	1.49659	0.0969382	1.60033	0.137754	1.68707	0.17687	1.78911	0.229591	1.85713	0.277209	1.92006	0.326529	1.99829	0.399658	2.0408	0.450678	2.08672	0.510201
21	Panstrongylus chinai	Viable	65	1.04132	0.699941	0.255171	0.401722	0.301722	0.38448	0.332757	0.370687	0.38448	0.336205	0.474135	0.277585	0.562066	0.225861	0.668962	0.174137	0.772409	0.127585	0.886202	0.0931029	0.991373	0.067241	1.0931	0.0551721	1.21896	0.053448	1.32758	0.0586203	1.43965	0.0758616	1.56378	0.103448	1.65344	0.12931	1.76033	0.174137	1.85344	0.224137	1.93792	0.289653	2.01206	0.353446	2.05861	0.417239	2.09309	0.481032
22	Panstrongylus chinai	Viable	65	1.14204	0.671142	0.414964	0.397957	0.454079	0.386052	0.5068	0.353739	0.579929	0.306121	0.654758	0.260203	0.744894	0.212584	0.853737	0.163264	0.952375	0.129251	1.0221	0.108843	1.12074	0.0867342	1.21258	0.0765302	1.32482	0.0731288	1.44047	0.0782308	1.55781	0.0969382	1.66496	0.12585	1.76019	0.159863	1.84013	0.20408	1.91495	0.248298	1.97278	0.294216	2.0255	0.353739	2.06802	0.40476	2.09012	0.445576
23	Panstrongylus chinai	Viable	67	0.922285	0.706061	0.136518	0.556311	0.163822	0.53754	0.189419	0.525594	0.228668	0.493171	0.281568	0.443683	0.327643	0.404435	0.394196	0.351534	0.465868	0.302046	0.534127	0.255971	0.61945	0.20307	0.686003	0.172354	0.762794	0.136518	0.868596	0.100682	0.962452	0.0750849	1.06655	0.0597266	1.16382	0.0546072	1.25767	0.0546072	1.3703	0.064846	1.47269	0.0784978	1.56825	0.100682	1.66211	0.131399	1.75596	0.17406
24	Panstrongylus chinai	Viable	67	0.93894	0.6802	0.227734	0.383553	0.26198	0.369854	0.28424	0.359581	0.327047	0.335609	0.38184	0.301363	0.446907	0.26198	0.537659	0.214036	0.618136	0.178078	0.705463	0.14212	0.791077	0.109586	0.885253	0.0821899	0.991415	0.0633547	1.10614	0.0530809	1.20031	0.0582178	1.31161	0.0719161	1.42291	0.0907513	1.54791	0.130134	1.66263	0.171229	1.74825	0.217461	1.81503	0.265405	1.87838	0.318486	1.92632	0.374991
25	Panstrongylus chinai	Viable	68	0.911019	0.711934	0.224137	0.386205	0.253447	0.374136	0.286205	0.358619	0.322412	0.336205	0.387929	0.294826	0.453446	0.255171	0.53448	0.208619	0.625858	0.16724	0.715513	0.127585	0.834478	0.0896546	0.937925	0.0655169	1.04655	0.0517238	1.12068	0.0499997	1.21379	0.053448	1.32413	0.0689651	1.44309	0.0965512	1.54482	0.131034	1.66378	0.177585	1.76723	0.236205	1.84826	0.298274	1.91033	0.362067	1.9724	0.441377
26	Panstrongylus chinai	Viable	69	1.04387	0.683255	0.322619	0.275324	0.366535	0.268567	0.403695	0.255054	0.456058	0.228029	0.523622	0.195936	0.587808	0.167221	0.667195	0.138506	0.746583	0.11317	0.831038	0.0912115	0.920561	0.0743205	1.02191	0.0608077	1.13677	0.0591186	1.23811	0.0624968	1.35635	0.0844551	1.4408	0.109792	1.55566	0.153708	1.64687	0.197625	1.71444	0.234785	1.78876	0.287147	1.84619	0.331064	1.88842	0.374981	1.93402	0.425654
27	Panstrongylus chinai	Viable	66	1.07564	0.640331	0.342903	0.234796	0.386822	0.224661	0.427362	0.211147	0.491551	0.180742	0.572632	0.146959	0.662158	0.113175	0.756752	0.0827698	0.841211	0.0608105	0.951008	0.037162	1.0456	0.0287161	1.15709	0.0253377	1.2652	0.0337836	1.36655	0.0506754	1.48141	0.0810806	1.57432	0.109797	1.67904	0.158783	1.75506	0.202702	1.84289	0.260134	1.90371	0.314187	1.95269	0.363174	2.00843	0.43243	2.05235	0.505065
28	Panstrongylus chinai	Viable	66	0.927743	0.695199	0.155171	0.489652	0.191378	0.472411	0.212068	0.465514	0.274136	0.415515	0.349998	0.360343	0.451721	0.293102	0.5431	0.239654	0.637927	0.186206	0.732754	0.148275	0.848271	0.105172	0.932753	0.0758616	1.02068	0.0568962	1.10172	0.0499997	1.20861	0.0448273	1.29999	0.0448273	1.40516	0.0586203	1.50689	0.0775857	1.59309	0.10862	1.68965	0.148275	1.77585	0.205171	1.84999	0.268964	1.91895	0.349998
29	Panstrongylus chinai	Viable	63	0.971516	0.754647	0.187268	0.692374	0.223347	0.671758	0.262862	0.628807	0.307531	0.572111	0.353918	0.522287	0.426077	0.453565	0.505107	0.383125	0.580701	0.329866	0.647705	0.28176	0.719863	0.240527	0.80233	0.197576	0.88995	0.158061	0.986161	0.130572	1.06176	0.113391	1.17686	0.0996469	1.28338	0.0962108	1.38303	0.0996469	1.46722	0.109955	1.54625	0.130572	1.62184	0.154625	1.68884	0.187268	1.75928	0.233655
30	Panstrongylus chinai	Viable	65	1.05018	0.676758	0.246597	0.562922	0.27891	0.545915	0.292515	0.537412	0.324828	0.510201	0.377549	0.462582	0.447276	0.403059	0.527208	0.345236	0.60884	0.290815	0.680268	0.246597	0.7619	0.20238	0.848635	0.161564	0.935369	0.129251	1.0255	0.10034	1.10714	0.0833329	1.18027	0.0748295	1.29421	0.0697275	1.39285	0.0714282	1.50679	0.0816322	1.58162	0.0969382	1.67686	0.122448	1.7687	0.158162	1.82992	0.190475
31	Panstrongylus chinai	Viable	68	1.02924	0.687176	0.180385	0.429071	0.21366	0.416812	0.25394	0.394045	0.318739	0.350262	0.418563	0.287215	0.502626	0.23993	0.595446	0.190893	0.691768	0.150613	0.791592	0.115587	0.884412	0.0875655	0.97548	0.0647985	1.06305	0.050788	1.16812	0.0385288	1.24868	0.0350262	1.34501	0.0402801	1.43607	0.0542906	1.5394	0.0753064	1.63397	0.101576	1.72154	0.1331	1.8021	0.178634	1.8739	0.231173	1.9317	0.281961
32	Panstrongylus chinai	Viable	60	1.07264	0.643654	0.333896	0.35932	0.381354	0.340676	0.459319	0.294914	0.552539	0.240677	0.649149	0.193219	0.771182	0.145762	0.871181	0.110169	0.969486	0.0847453	1.06271	0.071186	1.15593	0.0644064	1.24067	0.0627115	1.32372	0.0694911	1.41355	0.0830504	1.52372	0.108474	1.61016	0.135592	1.70507	0.17627	1.78813	0.223728	1.8627	0.277965	1.92202	0.337286	1.97626	0.401693	2.01694	0.476268	2.03897	0.533895
33	Panstrongylus chinai	Viable	61	1.02727	0.621129	0.310578	0.215016	0.360066	0.206483	0.421499	0.182593	0.50341	0.14505	0.605799	0.105801	0.689416	0.0784978	0.796924	0.0511942	0.902725	0.0341295	1.02218	0.0204777	1.1331	0.0187712	1.25597	0.0307165	1.36347	0.0546072	1.4761	0.0904432	1.58702	0.139931	1.68429	0.196245	1.75767	0.244026	1.82251	0.302046	1.87883	0.361773	1.92832	0.424912	1.95733	0.481226	1.98463	0.539246	2.00169	0.602386
34	Panstrongylus chinai	Viable	60	1.04866	0.660139	0.366892	0.172354	0.418086	0.168941	0.491465	0.14505	0.563137	0.117747	0.662112	0.0887367	0.764501	0.064846	0.882247	0.0477813	0.982929	0.0443683	1.10921	0.0443683	1.23719	0.0597266	1.3447	0.0836173	1.45733	0.119453	1.56654	0.163822	1.6877	0.230374	1.79692	0.298633	1.89419	0.380544	1.96074	0.448803	2.02559	0.529007	2.05801	0.598973	2.08702	0.679177	2.1092	0.766207	2.11432	0.844705
35	Panstrongylus chinai	Non-Viable	67	1.01365	0.635061	0.193277	0.248739	0.221848	0.242016	0.255462	0.228571	0.334453	0.189916	0.413445	0.15126	0.499159	0.110924	0.60336	0.0722688	0.685713	0.0487394	0.779831	0.0285714	0.860503	0.0168067	0.934452	0.0134454	1.03865	0.0168067	1.15966	0.0302521	1.2605	0.0453781	1.37311	0.0689075	1.49075	0.102521	1.60504	0.139496	1.70084	0.173109	1.77815	0.218487	1.83865	0.265546	1.8958	0.319327	1.9647	0.388235
36	Panstrongylus chinai	Non-Viable	55	1.05673	0.67042	0.408475	0.359322	0.438983	0.354237	0.50678	0.305085	0.6	0.244068	0.70678	0.184746	0.825424	0.132203	0.933898	0.0915254	1.05763	0.0610169	1.17627	0.040678	1.29492	0.0372881	1.43729	0.0474576	1.58644	0.0745763	1.72542	0.120339	1.81525	0.162712	1.89661	0.222034	1.97797	0.30339	2.04746	0.39322	2.08644	0.477966	2.10847	0.577966	2.11695	0.664407	2.10508	0.761017	2.0678	0.859322
37	Panstrongylus chinai	Non-Viable	66	0.958554	0.643297	0.160838	0.435312	0.187062	0.424823	0.215034	0.405592	0.255243	0.372375	0.305942	0.333914	0.38811	0.276222	0.451046	0.239509	0.515731	0.204544	0.585661	0.171328	0.671325	0.136363	0.736009	0.113636	0.81468	0.0874121	0.902092	0.0664332	0.98426	0.0524472	1.06818	0.043706	1.16258	0.0454543	1.26223	0.0489507	1.35838	0.0629367	1.4388	0.0786708	1.52447	0.103146	1.59614	0.132866	1.66782	0.169579
38	Panstrongylus chinai	Non-Viable	63	1.08743	0.638115	0.290815	0.35544	0.336733	0.346937	0.413263	0.292515	0.493194	0.241495	0.586731	0.188774	0.68537	0.137754	0.775506	0.10034	0.865641	0.0714282	0.945573	0.0493194	1.06462	0.0306121	1.15646	0.0306121	1.2602	0.0357141	1.37244	0.0510201	1.46088	0.0680268	1.5238	0.0850335	1.62244	0.117346	1.70577	0.15306	1.784	0.197278	1.85713	0.243196	1.91666	0.295917	1.97278	0.35544	2.017	0.418365
39	Panstrongylus chinai	Non-Viable	62	1.02838	0.655737	0.288837	0.354712	0.325997	0.346266	0.39525	0.304038	0.467881	0.251676	0.537135	0.209449	0.611455	0.172288	0.69591	0.135128	0.780365	0.103035	0.893535	0.0709423	0.986436	0.0523622	1.09116	0.0439167	1.18913	0.0456058	1.31074	0.0574295	1.42054	0.0760096	1.52864	0.111481	1.60803	0.141885	1.67221	0.170599	1.76342	0.217894	1.81241	0.256744	1.86477	0.304038	1.91206	0.354712	1.96274	0.418897
40	Panstrongylus chinai	Non-Viable	63	1.07416	0.632847	0.246599	0.397959	0.277211	0.392857	0.335034	0.35034	0.416667	0.292517	0.511905	0.238095	0.610544	0.190476	0.704082	0.142857	0.819728	0.10034	0.904762	0.0714286	1.0017	0.0510204	1.06633	0.0408163	1.14286	0.0340136	1.23469	0.0357143	1.34014	0.042517	1.42857	0.0493197	1.53912	0.0680272	1.64626	0.0986395	1.7398	0.130952	1.81293	0.170068	1.87925	0.212585	1.93707	0.258503	1.9881	0.312925
41	Panstrongylus chinai	Non-Viable	55	1.01722	0.696047	0.281568	0.360066	0.336176	0.344708	0.443683	0.269623	0.558017	0.194538	0.675764	0.138224	0.776446	0.0972691	0.89078	0.0614331	1.00511	0.0409554	1.15699	0.0290101	1.27303	0.0375424	1.40614	0.0665525	1.55119	0.110921	1.68258	0.175767	1.7662	0.226961	1.83958	0.286688	1.91978	0.365186	1.97439	0.443683	2.01535	0.522181	2.03582	0.616037	2.03924	0.687709	2.03241	0.747436	2.01364	0.822521
42	Panstrongylus chinai	Non-Viable	58	1.03032	0.659466	0.246586	0.323112	0.289101	0.311208	0.37243	0.261891	0.48807	0.197269	0.591806	0.149652	0.729554	0.103736	0.845194	0.0799278	0.969337	0.0646225	1.09858	0.0595207	1.22953	0.0680237	1.34177	0.0867302	1.45571	0.112239	1.55774	0.146251	1.63427	0.180263	1.7295	0.23128	1.79753	0.277196	1.85364	0.326514	1.89616	0.375831	1.94548	0.448956	1.97949	0.51868	1.99649	0.576501	2.0084	0.629219
43	Panstrongylus chinai	Non-Viable	58	0.972933	0.606652	0.281568	0.182593	0.339588	0.177473	0.479519	0.141637	0.592147	0.110921	0.699655	0.0887367	0.808869	0.0699655	0.91467	0.0597266	1.03583	0.0563137	1.17576	0.0665525	1.30204	0.0887367	1.43515	0.127986	1.56313	0.17406	1.68258	0.228668	1.77985	0.286688	1.87371	0.35836	1.93514	0.41126	1.98804	0.470987	2.03582	0.542659	2.06483	0.600679	2.07849	0.655286	2.08702	0.720132	2.07337	0.776446
44	Panstrongylus chinai	Non-Viable	58	1.12411	0.612717	0.351534	0.250852	0.402728	0.242319	0.515355	0.194538	0.665525	0.136518	0.783272	0.104095	0.912964	0.0784978	1.06143	0.0580201	1.19795	0.0477813	1.32081	0.0460748	1.45733	0.064846	1.60238	0.0955626	1.72013	0.126279	1.82934	0.168941	1.91466	0.20307	1.98122	0.2372	2.03582	0.286688	2.07849	0.332763	2.10579	0.38225	2.12797	0.441977	2.14163	0.491465	2.14504	0.556311	2.14845	0.633102
45	Panstrongylus chinai	Non-Viable	60	1.10113	0.690687	0.273194	0.338486	0.336768	0.323022	0.482815	0.249139	0.61168	0.183848	0.702745	0.146047	0.81271	0.111683	0.900338	0.0841919	0.989685	0.0670099	1.10996	0.0481097	1.22508	0.0463915	1.36253	0.0515461	1.48109	0.0721645	1.60824	0.108247	1.70961	0.151202	1.84191	0.211339	1.92439	0.264603	2.00858	0.33505	2.08246	0.41065	2.12026	0.470788	2.14775	0.52577	2.16665	0.584189	2.17353	0.646044
46	Panstrongylus chinai	Non-Viable	65	0.949467	0.642252	0.290755	0.134453	0.331091	0.131092	0.37983	0.119327	0.45714	0.0941171	0.566383	0.0655458	0.662181	0.0436972	0.756298	0.0285713	0.858819	0.020168	0.959658	0.0134453	1.04033	0.0168066	1.14117	0.0268906	1.25041	0.0470586	1.36302	0.0806718	1.46722	0.122688	1.56302	0.173108	1.65881	0.235293	1.73949	0.299158	1.80335	0.356301	1.86554	0.43193	1.91427	0.505879	1.94957	0.578148	1.96974	0.648736
47	Panstrongylus chinai	Non-Viable	59	1.04056	0.622676	0.318175	0.144778	0.377096	0.139727	0.496622	0.117842	0.664968	0.0858566	0.803012	0.0656551	0.939373	0.0538708	1.0488	0.0505039	1.15822	0.0572378	1.2626	0.0757559	1.38717	0.107742	1.49492	0.151512	1.57741	0.190231	1.65484	0.230635	1.73902	0.287872	1.81141	0.341743	1.88716	0.407398	1.95113	0.473053	1.99995	0.535341	2.02857	0.594263	2.05383	0.664968	2.06729	0.737357	2.06561	0.787861
48	Panstrongylus chinai	Non-Viable	71	0.948971	0.705992	0.199652	0.35243	0.232639	0.343749	0.276041	0.314236	0.335069	0.272569	0.407985	0.229166	0.489583	0.184028	0.574652	0.140625	0.638888	0.114583	0.725693	0.0833332	0.831596	0.0555555	0.920138	0.0381944	0.993054	0.0295138	1.07986	0.0260416	1.17014	0.0277777	1.2743	0.0364583	1.36632	0.0555555	1.46354	0.0850693	1.56076	0.121528	1.65104	0.166666	1.73958	0.223958	1.8125	0.282986	1.86805	0.335069
49	Panstrongylus chinai	Non-Viable	56	0.943347	0.685974	0.256836	0.345872	0.316764	0.325325	0.421211	0.256836	0.522233	0.196907	0.630104	0.14554	0.737975	0.101022	0.828723	0.0753385	0.922896	0.0513672	1.02734	0.0410937	1.14378	0.0393815	1.27219	0.0496549	1.36465	0.0702018	1.51362	0.118144	1.62663	0.172936	1.70539	0.220879	1.78586	0.282519	1.8612	0.352721	1.92798	0.445182	1.96907	0.523945	1.99476	0.60442	1.99989	0.690032	1.99476	0.782493
50	Panstrongylus chinai	Non-Viable	66	0.930803	0.702696	0.162115	0.38225	0.187712	0.370305	0.223548	0.354947	0.269623	0.325937	0.332763	0.286688	0.397609	0.249145	0.472693	0.209896	0.549485	0.168941	0.627983	0.133105	0.708187	0.105801	0.790098	0.0853237	0.89078	0.0665525	0.994875	0.0563137	1.0819	0.0580201	1.18259	0.068259	1.28498	0.0887367	1.38736	0.119453	1.48293	0.155289	1.56825	0.197951	1.66211	0.257678	1.73719	0.317404	1.79521	0.375424
51	Panstrongylus chinai	Non-Viable	56	1.06925	0.70937	0.288129	0.535581	0.316942	0.501683	0.388127	0.437278	0.452532	0.391516	0.533886	0.345755	0.637273	0.293214	0.727102	0.250842	0.835574	0.20847	0.949131	0.167793	1.0593	0.140675	1.15082	0.123726	1.24743	0.115252	1.35421	0.111862	1.46607	0.122031	1.58132	0.144064	1.66267	0.166098	1.76606	0.203385	1.86436	0.254231	1.94911	0.315247	2.00504	0.377957	2.04572	0.447447	2.07792	0.499989
52	Panstrongylus chinai	Non-Viable	58	1.11048	0.652016	0.515399	0.148969	0.563343	0.143832	0.647245	0.118148	0.722586	0.0941759	0.818474	0.0753407	0.921211	0.0616424	1.02909	0.0513687	1.15237	0.0530809	1.27737	0.0667793	1.40065	0.0958882	1.53421	0.143832	1.63866	0.193489	1.73112	0.24657	1.83386	0.313349	1.91605	0.386977	1.98625	0.462318	2.05475	0.547932	2.09584	0.633547	2.13009	0.737996	2.14379	0.813337	2.1455	0.880116	2.13522	0.970868
53	Panstrongylus chinai	Non-Viable	65	1.04868	0.658343	0.218806	0.49367	0.253164	0.473779	0.30018	0.432187	0.374321	0.36528	0.430379	0.32188	0.506328	0.264014	0.594936	0.207956	0.696201	0.151898	0.788425	0.108499	0.875225	0.0759492	0.943941	0.0560578	1.03255	0.0397829	1.12116	0.0325497	1.22604	0.0271247	1.31465	0.0325497	1.40325	0.0397829	1.49729	0.0524411	1.57504	0.0723326	1.67269	0.108499	1.74502	0.142857	1.81555	0.186256	1.87522	0.240506
54	Panstrongylus chinai	Non-Viable	59	1.22548	0.818093	0.382454	0.87017	0.42105	0.822802	0.464909	0.764908	0.514032	0.692978	0.578944	0.612277	0.643856	0.538593	0.721048	0.466664	0.808767	0.391226	0.907012	0.319296	1.01754	0.25263	1.11403	0.207016	1.21403	0.16842	1.33157	0.142104	1.44561	0.128069	1.53683	0.121052	1.65087	0.121052	1.72981	0.126315	1.81578	0.145613	1.87718	0.161403	1.95788	0.205262	2.02455	0.245613	2.07718	0.285963
55	Panstrongylus chinai	Non-Viable	56	1.04795	0.730863	0.194737	0.463158	0.268421	0.431579	0.366667	0.361404	0.47193	0.289474	0.575439	0.224561	0.684211	0.173684	0.787719	0.12807	0.910526	0.0877193	1.03158	0.0596491	1.15088	0.045614	1.27368	0.0403509	1.38596	0.0473684	1.50175	0.0649123	1.63509	0.0929825	1.76316	0.136842	1.90351	0.203509	2.00702	0.278947	2.08772	0.35614	2.14561	0.438596	2.18947	0.536842	2.21053	0.621053	2.21579	0.707018
56	Panstrongylus chinai	Non-Viable	66	1.09724	0.718779	0.204152	0.384083	0.245675	0.373702	0.278547	0.356401	0.342561	0.314879	0.439446	0.254325	0.541522	0.200692	0.638408	0.152249	0.747405	0.107266	0.83218	0.0761246	0.920415	0.0519031	1.01903	0.032872	1.11592	0.0242215	1.22145	0.0259516	1.33564	0.0397924	1.43772	0.0536332	1.53806	0.0795848	1.66955	0.121107	1.77163	0.15917	1.86159	0.200692	1.93253	0.245675	1.98443	0.294118	2.04325	0.356401
57	Panstrongylus howardi	Viable	53	1.04212	0.693072	0.425414	0.41016	0.467786	0.383042	0.498294	0.357619	0.564394	0.318637	0.661002	0.255926	0.781338	0.188131	0.894895	0.13559	1.00337	0.0983028	1.11523	0.0694899	1.22879	0.0593207	1.3559	0.0644053	1.4881	0.0881336	1.60674	0.128811	1.7186	0.184742	1.7847	0.228808	1.87623	0.310162	1.92707	0.371178	1.97114	0.444058	2.00504	0.54575	2.0169	0.638968	2.00334	0.752525	1.97114	0.847438
58	Panstrongylus howardi	Viable	56	0.924241	0.669849	0.264605	0.257732	0.33677	0.226804	0.501718	0.158076	0.627148	0.109966	0.730241	0.080756	0.838488	0.0584192	0.946735	0.04811	1.05326	0.04811	1.15292	0.0601375	1.2646	0.0841924	1.38488	0.127148	1.49485	0.185567	1.59107	0.243986	1.67869	0.314433	1.7457	0.390034	1.79038	0.457045	1.82818	0.537801	1.8488	0.61512	1.85739	0.680412	1.85739	0.750859	1.84364	0.821306	1.81787	0.890034
59	Panstrongylus howardi	Viable	60	1.13484	0.723954	0.395187	0.580753	0.436424	0.541234	0.472506	0.499997	0.520615	0.450169	0.596216	0.379723	0.685563	0.307558	0.783501	0.23883	0.886593	0.175257	0.958757	0.137456	1.02233	0.109965	1.09278	0.0893466	1.17697	0.0738827	1.30412	0.0635735	1.41408	0.0670099	1.54466	0.0807555	1.67009	0.11512	1.77319	0.158075	1.84363	0.20103	1.89861	0.245703	1.94329	0.293813	1.98281	0.355668	2.01373	0.419242
60	Panstrongylus howardi	Viable	57	1.087	0.60072	0.389271	0.304496	0.441174	0.280275	0.544979	0.226642	0.666086	0.162629	0.762971	0.119376	0.859856	0.0813144	0.963662	0.055363	1.07093	0.0432523	1.20761	0.0380621	1.29238	0.0432523	1.3858	0.055363	1.48269	0.0795843	1.57612	0.110726	1.67473	0.145328	1.75258	0.18858	1.81141	0.233563	1.86158	0.273355	1.91348	0.325258	1.95155	0.385811	1.98442	0.446364	2.0121	0.531139	2.01902	0.608993
61	Panstrongylus howardi	Viable	60	0.976273	0.665051	0.40646	0.280611	0.445576	0.268706	0.48299	0.263604	0.544215	0.236393	0.636051	0.200679	0.731288	0.163264	0.824825	0.139455	0.933668	0.117346	1.0272	0.107142	1.11224	0.10204	1.22618	0.110544	1.32482	0.129251	1.42346	0.158162	1.5272	0.198978	1.60373	0.243196	1.68366	0.290815	1.73979	0.345236	1.79591	0.40476	1.83162	0.462582	1.85883	0.528909	1.88604	0.615643	1.89455	0.678568
62	Panstrongylus howardi	Viable	61	1.09809	0.755823	0.426871	0.454082	0.477891	0.435374	0.52381	0.411565	0.591837	0.369048	0.670068	0.321429	0.760204	0.27551	0.855442	0.232993	0.935374	0.204082	1.01361	0.181973	1.12925	0.164966	1.21429	0.161565	1.33673	0.166667	1.44558	0.183673	1.53571	0.207483	1.62415	0.239796	1.71429	0.289116	1.78912	0.329932	1.84864	0.37585	1.90306	0.430272	1.94388	0.498299	1.97789	0.568027	2	0.647959
63	Panstrongylus howardi	Viable	62	1.17568	0.649942	0.479592	0.278912	0.522109	0.258503	0.554422	0.241497	0.586735	0.229592	0.663265	0.193878	0.756803	0.151361	0.82483	0.12585	0.904762	0.102041	0.996599	0.0833333	1.09524	0.0680272	1.19388	0.0629252	1.31293	0.0663265	1.38946	0.0748299	1.48129	0.0952381	1.59014	0.12585	1.69048	0.166667	1.78401	0.212585	1.86395	0.263605	1.93367	0.323129	1.98469	0.380952	2.02381	0.428571	2.05272	0.484694
64	Panstrongylus howardi	Viable	59	1.11007	0.674318	0.448969	0.329924	0.484683	0.307816	0.516995	0.29251	0.537403	0.282306	0.596925	0.251695	0.671753	0.215981	0.758486	0.181969	0.855422	0.156459	0.948958	0.139453	1.0493	0.125847	1.12752	0.120746	1.22276	0.119045	1.30779	0.122446	1.41663	0.137752	1.49316	0.156459	1.61561	0.195574	1.71765	0.23979	1.80608	0.294211	1.87751	0.34523	1.95574	0.418358	2.01696	0.494887	2.05607	0.569715
65	Panstrongylus howardi	Viable	67	1.21897	0.639272	0.513829	0.408295	0.536319	0.390994	0.55881	0.377154	0.591681	0.354663	0.634933	0.325252	0.704135	0.27162	0.771608	0.223178	0.852921	0.178196	0.953264	0.126295	1.03458	0.0968835	1.10378	0.0726626	1.19201	0.0519019	1.26641	0.0397914	1.34253	0.0311411	1.44287	0.027681	1.5536	0.0415215	1.64702	0.0570921	1.71276	0.0743927	1.76985	0.0934234	1.82868	0.124564	1.88923	0.157436	1.94459	0.195497
66	Panstrongylus howardi	Viable	65	1.00739	0.693285	0.467354	0.161512	0.5189	0.156357	0.563574	0.139175	0.652921	0.104811	0.731959	0.0824742	0.831615	0.0601375	0.912371	0.0532646	0.987973	0.0515464	1.07732	0.0515464	1.17869	0.0601375	1.26289	0.0773196	1.3488	0.104811	1.42955	0.137457	1.53093	0.195876	1.59278	0.247423	1.66151	0.309278	1.7268	0.38488	1.76632	0.448454	1.80584	0.522337	1.84021	0.606529	1.85567	0.697595	1.86082	0.785223
67	Panstrongylus howardi	Viable	57	1.05414	0.686455	0.40411	0.378425	0.428082	0.363014	0.460616	0.344178	0.508562	0.318493	0.597603	0.265411	0.690068	0.22089	0.770548	0.183219	0.863014	0.15411	0.950342	0.130137	1.04623	0.113014	1.14897	0.10274	1.25	0.106164	1.36301	0.118151	1.46062	0.140411	1.57021	0.179795	1.66267	0.222603	1.7363	0.265411	1.81336	0.325342	1.89041	0.405822	1.93493	0.47089	1.96747	0.554795	1.98801	0.626712
68	Panstrongylus howardi	Viable	60	1.07346	0.686216	0.434705	0.376286	0.470788	0.362541	0.527488	0.326459	0.601371	0.281785	0.680408	0.235394	0.766318	0.192439	0.859101	0.156356	0.94673	0.127147	1.0292	0.109965	1.12199	0.0979376	1.23023	0.092783	1.33676	0.0979376	1.44673	0.118556	1.53092	0.147765	1.63745	0.192439	1.73367	0.245703	1.80583	0.297249	1.86769	0.347077	1.92439	0.41065	1.97078	0.489688	1.99827	0.558416	2.01717	0.615117
69	Panstrongylus howardi	Viable	61	0.995018	0.638454	0.334469	0.341295	0.383957	0.315698	0.423206	0.291807	0.520475	0.240613	0.600679	0.192832	0.684296	0.153583	0.773033	0.119453	0.836173	0.0972691	0.930029	0.0750849	1.01365	0.0614331	1.11603	0.0563137	1.20136	0.0563137	1.31569	0.068259	1.3959	0.0870302	1.46416	0.104095	1.56654	0.141637	1.64504	0.184299	1.72525	0.235494	1.79692	0.296927	1.84811	0.354947	1.88736	0.412967	1.9232	0.489758
70	Panstrongylus howardi	Viable	62	1.07613	0.722207	0.35836	0.44539	0.412967	0.419793	0.455629	0.397609	0.505117	0.361773	0.597266	0.30034	0.692829	0.240613	0.819108	0.17918	0.921496	0.141637	1.02218	0.112627	1.12969	0.0989755	1.20989	0.0972691	1.30887	0.102388	1.42832	0.117747	1.51364	0.136518	1.62627	0.170647	1.71671	0.213309	1.80374	0.264504	1.87371	0.308872	1.91978	0.35324	1.96586	0.41126	1.99999	0.467574	2.029	0.542659
71	Panstrongylus howardi	Viable	64	1.21799	0.741697	0.499988	0.463907	0.548097	0.448443	0.599642	0.417516	0.65806	0.379716	0.738814	0.324735	0.807541	0.28178	0.884859	0.240544	0.950149	0.209617	1.01716	0.17869	1.10822	0.149481	1.2199	0.130581	1.37454	0.125427	1.49653	0.135736	1.56354	0.149481	1.66835	0.176972	1.74223	0.202744	1.80408	0.233671	1.90374	0.285217	1.94841	0.317862	1.99136	0.352225	2.02573	0.393461	2.06868	0.451879
72	Panstrongylus howardi	Viable	61	1.04813	0.641348	0.433447	0.259386	0.481229	0.244027	0.511945	0.237201	0.551195	0.221843	0.617747	0.187713	0.709898	0.138225	0.795222	0.104096	0.890785	0.0767918	1.00341	0.0511945	1.08362	0.0409556	1.17577	0.0375427	1.27645	0.0426621	1.38908	0.0614334	1.49659	0.0921502	1.6041	0.139932	1.69966	0.18942	1.79181	0.254266	1.86348	0.317406	1.9198	0.37884	1.96075	0.44198	2	0.515358	2.01877	0.564846
73	Panstrongylus howardi	Viable	58	1.18084	0.720096	0.544521	0.294521	0.604452	0.275685	0.635274	0.267123	0.671233	0.260274	0.75	0.236301	0.82363	0.215753	0.916096	0.195205	1.03253	0.179795	1.15411	0.17637	1.28596	0.178082	1.38185	0.191781	1.4726	0.210616	1.55993	0.232877	1.65925	0.27226	1.74315	0.311644	1.81849	0.359589	1.87671	0.405822	1.94007	0.464041	1.99486	0.530822	2.03596	0.60274	2.06336	0.666096	2.08219	0.741438
74	Panstrongylus howardi	Viable	57	1.14049	0.718278	0.441901	0.475352	0.503521	0.434859	0.545775	0.40669	0.598592	0.364437	0.667254	0.309859	0.765845	0.239437	0.850352	0.190141	0.943662	0.144366	1.05458	0.107394	1.16725	0.0774648	1.25704	0.0651408	1.36796	0.0598592	1.48415	0.0633803	1.60035	0.0862676	1.70423	0.117958	1.80458	0.163732	1.87852	0.207746	1.9507	0.267606	2.01937	0.341549	2.06514	0.426056	2.09859	0.503521	2.11444	0.59331
75	Panstrongylus howardi	Viable	55	1.08854	0.638416	0.392489	0.349827	0.423206	0.339588	0.459042	0.320817	0.491465	0.310578	0.583614	0.254265	0.680883	0.20307	0.784978	0.153583	0.887367	0.112627	0.991462	0.0802043	1.09385	0.0597266	1.20648	0.0443683	1.3191	0.0460748	1.43515	0.0580201	1.55801	0.0870302	1.67405	0.124573	1.77473	0.167235	1.85835	0.220135	1.93002	0.288394	1.98463	0.349827	2.02388	0.423206	2.04948	0.498291	2.05801	0.575082
76	Panstrongylus howardi	Viable	59	1.16209	0.644812	0.464164	0.325939	0.498294	0.307167	0.525597	0.296928	0.590444	0.267918	0.675768	0.225256	0.784983	0.174061	0.860068	0.141638	0.96587	0.105802	1.08191	0.0784983	1.18942	0.0631399	1.31058	0.059727	1.41126	0.0648464	1.51195	0.0802048	1.5802	0.0989761	1.6587	0.122867	1.75256	0.156997	1.82594	0.196246	1.88737	0.238908	1.96928	0.300341	2.01706	0.353242	2.05461	0.412969	2.08874	0.482935
77	Panstrongylus howardi	Viable	62	1.14703	0.642824	0.432203	0.391525	0.464407	0.371186	0.508475	0.347458	0.550847	0.316949	0.623729	0.266102	0.713559	0.210169	0.810169	0.150847	0.898305	0.108475	1.00339	0.0677966	1.10339	0.0389831	1.20847	0.0186441	1.30847	0.0152542	1.41017	0.020339	1.50169	0.0288136	1.59661	0.0474576	1.68475	0.0745763	1.76949	0.10678	1.83559	0.140678	1.92881	0.20339	1.97966	0.247458	2.04068	0.316949	2.07627	0.381356
78	Panstrongylus howardi	Viable	58	1.04525	0.673569	0.438564	0.305459	0.470987	0.291807	0.508529	0.278155	0.563137	0.252558	0.638222	0.216722	0.74061	0.170647	0.848118	0.133105	0.952213	0.109214	1.04436	0.0938561	1.14504	0.0887367	1.26279	0.0955626	1.37371	0.112627	1.46245	0.141637	1.5563	0.175767	1.66381	0.228668	1.73378	0.278155	1.80886	0.336176	1.872	0.399315	1.92661	0.477813	1.95221	0.53754	1.97268	0.616037	1.98463	0.7116
79	Panstrongylus howardi	Viable	57	0.993465	0.695014	0.298611	0.352431	0.345486	0.333333	0.402778	0.3125	0.473958	0.270833	0.532986	0.237847	0.630208	0.189236	0.736111	0.149306	0.850694	0.111111	0.956597	0.0868056	1.07465	0.0746528	1.19965	0.0746528	1.32812	0.0902778	1.42361	0.118056	1.5434	0.157986	1.65972	0.211806	1.76215	0.274306	1.83681	0.335069	1.88715	0.392361	1.92708	0.453125	1.96354	0.522569	1.98785	0.590278	1.99306	0.668403
80	Panstrongylus howardi	Viable	54	1.12121	0.691743	0.424655	0.409244	0.458901	0.386984	0.496572	0.369861	0.578764	0.316779	0.674654	0.253423	0.770543	0.203766	0.866433	0.159246	0.965748	0.128424	1.06677	0.101027	1.18492	0.0856159	1.29451	0.0856159	1.43492	0.101027	1.55821	0.126712	1.67636	0.171232	1.78252	0.217464	1.8767	0.279108	1.94691	0.347601	2.00341	0.416093	2.03595	0.486299	2.06334	0.571914	2.07362	0.636983	2.07362	0.726023
81	Panstrongylus howardi	Viable	57	0.921337	0.754082	0.251701	0.401361	0.290816	0.380952	0.336735	0.362245	0.416667	0.318027	0.508503	0.268707	0.62415	0.217687	0.756803	0.17517	0.889456	0.14966	1.0017	0.139456	1.14796	0.146259	1.27551	0.164966	1.41497	0.209184	1.5119	0.248299	1.60884	0.297619	1.70068	0.363946	1.7517	0.418367	1.80102	0.477891	1.83673	0.535714	1.86224	0.608844	1.87755	0.683673	1.88435	0.751701	1.87585	0.826531
82	Panstrongylus howardi	Viable	57	1.02381	0.704636	0.371573	0.323628	0.424655	0.30308	0.469175	0.282533	0.530819	0.253423	0.628421	0.202054	0.736297	0.159246	0.828762	0.124999	0.958898	0.0941775	1.09417	0.0821913	1.19691	0.0839036	1.30479	0.0993145	1.44006	0.138698	1.53424	0.176369	1.63698	0.224314	1.70889	0.273971	1.78766	0.333902	1.87328	0.416093	1.91951	0.49486	1.95033	0.575339	1.97088	0.65753	1.97602	0.710612	1.96917	0.784242
83	Panstrongylus howardi	Viable	58	1.0038	0.652878	0.343537	0.318027	0.382653	0.302721	0.426871	0.285714	0.498299	0.246599	0.596939	0.19898	0.692177	0.158163	0.787415	0.12585	0.882653	0.10034	0.97449	0.0833333	1.08333	0.0765306	1.17007	0.0833333	1.2466	0.0935374	1.35034	0.115646	1.42857	0.139456	1.52551	0.178571	1.60034	0.222789	1.68027	0.272109	1.7415	0.328231	1.79932	0.391156	1.84524	0.454082	1.87585	0.518707	1.89626	0.591837
84	Panstrongylus howardi	Viable	53	0.947161	0.634323	0.256943	0.357637	0.312498	0.314234	0.362845	0.284721	0.447914	0.223957	0.557288	0.163193	0.680551	0.100694	0.809023	0.0607635	0.918397	0.0364581	1.0243	0.0277776	1.14235	0.0295137	1.31596	0.0572913	1.43055	0.0920133	1.53645	0.13368	1.62152	0.180554	1.70485	0.241318	1.77256	0.310762	1.82638	0.397567	1.85763	0.477428	1.87325	0.545136	1.87325	0.628468	1.86284	0.684024	1.84027	0.762148
85	Panstrongylus howardi	Viable	61	1.16754	0.701441	0.549654	0.241437	0.594175	0.229451	0.636983	0.217464	0.729448	0.179793	0.825338	0.148972	0.940063	0.121575	1.03938	0.107876	1.14383	0.0993145	1.23972	0.102739	1.33732	0.114725	1.4315	0.135273	1.54109	0.174657	1.64554	0.219177	1.72602	0.260272	1.80136	0.30308	1.88698	0.363012	1.95033	0.42808	2.00341	0.499997	2.04622	0.56849	2.06163	0.618147	2.07704	0.684927	2.0856	0.761982
86	Panstrongylus howardi	Viable	61	1.03987	0.765032	0.403509	0.463158	0.438596	0.452632	0.457895	0.445614	0.512281	0.408772	0.575439	0.37193	0.670175	0.322807	0.752632	0.284211	0.838596	0.249123	0.933333	0.219298	1.01228	0.201754	1.08421	0.191228	1.15263	0.187719	1.26842	0.194737	1.36316	0.207018	1.47018	0.233333	1.55614	0.266667	1.64386	0.305263	1.72807	0.357895	1.79649	0.414035	1.85263	0.477193	1.9	0.542105	1.93158	0.612281
87	Panstrongylus howardi	Viable	57	1.12338	0.678853	0.403509	0.42807	0.452632	0.405263	0.489474	0.382456	0.570175	0.321053	0.647368	0.273684	0.722807	0.233333	0.821053	0.189474	0.908772	0.161404	1.01754	0.129825	1.13509	0.110526	1.22105	0.110526	1.31754	0.115789	1.4386	0.131579	1.55088	0.157895	1.65614	0.194737	1.74386	0.236842	1.83509	0.292982	1.89825	0.352632	1.93684	0.4	1.9614	0.429825	1.98947	0.477193	2.01053	0.549123
88	Panstrongylus howardi	Viable	50	1.00066	0.683722	0.336268	0.440141	0.369718	0.415493	0.415493	0.390845	0.471831	0.348592	0.551056	0.294014	0.653169	0.239437	0.753521	0.195423	0.848592	0.160211	0.952465	0.130282	1.05458	0.112676	1.15493	0.107394	1.27465	0.114437	1.40845	0.140845	1.52113	0.177817	1.625	0.225352	1.70775	0.272887	1.78169	0.330986	1.84859	0.417254	1.89085	0.503521	1.92077	0.580986	1.92782	0.681338	1.91373	0.77993
89	Panstrongylus howardi	Viable	56	1.13986	0.653913	0.426573	0.358392	0.466783	0.328671	0.491259	0.309441	0.519231	0.29021	0.594406	0.236014	0.685315	0.18007	0.786713	0.132867	0.90035	0.0909091	1.02098	0.0594406	1.1521	0.0402098	1.28671	0.0402098	1.43706	0.0541958	1.56119	0.0856643	1.67308	0.124126	1.75524	0.167832	1.83916	0.225524	1.90035	0.283217	1.95105	0.342657	1.98601	0.398601	2.01399	0.458042	2.03322	0.536713	2.04371	0.604895
90	Panstrongylus howardi	Viable	60	1.01996	0.725772	0.310526	0.454386	0.352632	0.433333	0.392982	0.412281	0.449123	0.380702	0.52807	0.329825	0.621053	0.273684	0.703509	0.226316	0.801754	0.184211	0.892982	0.150877	1.00175	0.121053	1.10175	0.105263	1.22281	0.103509	1.33333	0.112281	1.43509	0.131579	1.5386	0.161404	1.63509	0.2	1.72456	0.24386	1.78772	0.292982	1.84912	0.345614	1.90702	0.417544	1.95088	0.503509	1.97544	0.573684
91	Panstrongylus howardi	Viable	54	1.17611	0.798781	0.536839	0.354384	0.585961	0.342103	0.678943	0.292981	0.771925	0.250876	0.877188	0.214034	0.984204	0.185964	1.07543	0.170174	1.18947	0.163157	1.3228	0.166666	1.45789	0.185964	1.59648	0.22456	1.69999	0.271928	1.81753	0.33684	1.91051	0.403506	1.98244	0.47719	2.05437	0.568418	2.09823	0.647364	2.13332	0.745609	2.14736	0.8421	2.1456	0.919293	2.1263	0.994731	2.09122	1.09298
92	Panstrongylus howardi	Viable	58	1.04528	0.781262	0.384081	0.512108	0.420413	0.489616	0.461935	0.463665	0.525948	0.415222	0.622834	0.347749	0.717989	0.290656	0.849476	0.230102	0.949821	0.195501	1.08996	0.167819	1.21453	0.160899	1.32698	0.166089	1.45155	0.18512	1.55881	0.216262	1.64359	0.252594	1.73182	0.301036	1.80103	0.349479	1.86331	0.406572	1.91002	0.465395	1.95674	0.539789	1.97923	0.607263	1.99134	0.688577	1.98788	0.764701
93	Panstrongylus howardi	Viable	54	1.2132	0.695808	0.711801	0.123263	0.758676	0.123263	0.805551	0.118055	0.904508	0.10243	1.00173	0.0937494	1.1059	0.0937494	1.21006	0.104166	1.32638	0.123263	1.42187	0.149305	1.5295	0.187499	1.66318	0.248262	1.79686	0.331595	1.87672	0.401039	1.94964	0.479164	2.01909	0.564233	2.0729	0.661454	2.10589	0.741315	2.12846	0.840273	2.12846	0.8993	2.12325	0.975689	2.09721	1.07465	2.06075	1.14235
94	Panstrongylus howardi	Viable	54	0.996915	0.630744	0.452218	0.163823	0.510239	0.162116	0.539249	0.156997	0.595563	0.139932	0.68942	0.117747	0.78157	0.0989761	0.87884	0.0887372	0.969283	0.0836177	1.06655	0.0853242	1.17065	0.0938567	1.27645	0.110922	1.38055	0.139932	1.4744	0.177474	1.56143	0.223549	1.63311	0.271331	1.69454	0.334471	1.76621	0.412969	1.81399	0.493174	1.84812	0.578498	1.87031	0.665529	1.87713	0.744027	1.87543	0.836177
95	Panstrongylus howardi	Viable	62	1.00524	0.690731	0.336735	0.353741	0.382653	0.336735	0.430272	0.319728	0.496599	0.284014	0.586735	0.239796	0.67517	0.20068	0.756803	0.170068	0.860544	0.137755	0.947279	0.119048	1.03061	0.108844	1.15646	0.108844	1.27041	0.120748	1.37925	0.146259	1.46259	0.173469	1.57313	0.217687	1.64286	0.255102	1.70918	0.29932	1.77381	0.353741	1.83333	0.414966	1.87245	0.467687	1.91497	0.537415	1.93707	0.605442
96	Panstrongylus howardi	Viable	58	1.05119	0.665144	0.389653	0.281033	0.42586	0.268964	0.472411	0.260343	0.501721	0.251723	0.591376	0.208619	0.699996	0.165516	0.801719	0.132758	0.896546	0.10862	1.02068	0.0931029	1.15689	0.0913788	1.27068	0.103448	1.35689	0.122413	1.48447	0.160344	1.59654	0.213792	1.69137	0.265516	1.74999	0.310343	1.81723	0.368963	1.87585	0.432756	1.90861	0.481032	1.94137	0.541376	1.9724	0.617238	1.98275	0.677582
97	Panstrongylus howardi	Viable	59	1.17188	0.724451	0.440559	0.407343	0.482517	0.386364	0.527972	0.36014	0.597902	0.312937	0.692308	0.256993	0.781469	0.20979	0.877622	0.166084	0.977273	0.134615	1.09266	0.11014	1.1958	0.0979021	1.28147	0.0961538	1.38287	0.106643	1.47727	0.124126	1.59266	0.155594	1.70105	0.202797	1.78147	0.248252	1.87063	0.311189	1.94056	0.372378	1.99301	0.438811	2.03147	0.498252	2.06119	0.554196	2.07867	0.629371
98	Panstrongylus howardi	Viable	58	1.00249	0.636571	0.431973	0.217687	0.47449	0.202381	0.506803	0.193878	0.552721	0.17517	0.62585	0.151361	0.719388	0.122449	0.807823	0.10034	0.913265	0.0867347	1.0085	0.079932	1.09524	0.085034	1.20748	0.0952381	1.30442	0.122449	1.41327	0.161565	1.4983	0.204082	1.59014	0.258503	1.66667	0.318027	1.7415	0.392857	1.78231	0.45068	1.81122	0.503401	1.83844	0.57483	1.85374	0.632653	1.86224	0.690476
99	Panstrongylus howardi	Viable	58	1.09174	0.646677	0.526956	0.236521	0.561738	0.220869	0.605216	0.208695	0.652173	0.191304	0.751303	0.153043	0.843477	0.123478	0.942607	0.0991303	1.05739	0.0799999	1.17391	0.0713042	1.26435	0.0782608	1.34261	0.0904346	1.43826	0.113043	1.53043	0.149565	1.62087	0.2	1.70087	0.252174	1.77565	0.314782	1.83826	0.382608	1.88521	0.445217	1.92348	0.51826	1.94434	0.587825	1.96	0.669564	1.96	0.732173
100	Panstrongylus howardi	Viable	59	1.0392	0.673351	0.377586	0.339655	0.410344	0.32931	0.45862	0.298275	0.53793	0.25	0.615516	0.203448	0.722413	0.153448	0.820688	0.110345	0.910343	0.0844826	0.994826	0.0672413	1.10689	0.0534482	1.20862	0.0534482	1.30862	0.0672413	1.39655	0.089655	1.48448	0.118965	1.57931	0.163793	1.66551	0.212069	1.71207	0.244827	1.78103	0.303448	1.82069	0.348275	1.87241	0.413792	1.92069	0.493103	1.94655	0.568965
101	Panstrongylus howardi	Viable	55	1.17789	0.718208	0.604451	0.248287	0.667807	0.231164	0.719177	0.215753	0.837328	0.184931	0.955478	0.160959	1.07705	0.138698	1.17294	0.131849	1.27226	0.135274	1.37157	0.152397	1.47774	0.17637	1.56678	0.212328	1.6815	0.273972	1.78253	0.337328	1.87157	0.410958	1.94007	0.479451	2.00171	0.563355	2.03596	0.630136	2.06164	0.696917	2.07876	0.76541	2.08219	0.857875	2.06849	0.952053	2.03938	1.03596
102	Panstrongylus howardi	Viable	58	1.0423	0.679247	0.332758	0.349999	0.391379	0.325862	0.43793	0.301724	0.505172	0.262069	0.575861	0.222413	0.679309	0.174138	0.768964	0.136207	0.879309	0.0999999	0.984481	0.0775861	1.0931	0.0689654	1.19483	0.0706896	1.32414	0.0810344	1.44827	0.106896	1.55862	0.146552	1.64827	0.191379	1.72586	0.237931	1.79138	0.289655	1.85517	0.356896	1.88793	0.410344	1.92414	0.482758	1.94138	0.536206	1.95	0.593103
103	Panstrongylus howardi	Viable	56	0.995564	0.649215	0.342954	0.317487	0.395585	0.297113	0.443123	0.271646	0.51443	0.230899	0.617996	0.173175	0.707979	0.129032	0.801357	0.0916807	0.899829	0.0696094	1.00679	0.0492359	1.11545	0.0458403	1.21901	0.0509337	1.32258	0.0679116	1.42954	0.0984718	1.5382	0.142614	1.62818	0.19185	1.69439	0.237691	1.76231	0.300509	1.82173	0.359932	1.86757	0.436332	1.90832	0.522919	1.9202	0.594227	1.92699	0.663836
104	Panstrongylus howardi	Viable	55	1.02496	0.722949	0.314781	0.467823	0.340868	0.457389	0.406954	0.41565	0.485214	0.35652	0.57391	0.29565	0.673039	0.238259	0.78956	0.17739	0.902603	0.13739	1.01912	0.107825	1.16521	0.0973907	1.28695	0.100869	1.40173	0.11826	1.53738	0.147825	1.62956	0.179129	1.69564	0.21739	1.7739	0.266085	1.84173	0.330433	1.88868	0.391302	1.92868	0.459128	1.94955	0.528692	1.96521	0.613909	1.95825	0.700865
105	Panstrongylus howardi	Viable	55	1.12309	0.679601	0.415222	0.418683	0.456745	0.401382	0.499997	0.382351	0.567471	0.337368	0.664356	0.280275	0.74221	0.233563	0.842556	0.18166	0.93425	0.141868	1.03287	0.105536	1.12629	0.0830445	1.22664	0.074394	1.3685	0.0778542	1.48961	0.093425	1.58823	0.119376	1.70587	0.162629	1.79757	0.207611	1.87715	0.259514	1.93597	0.314877	1.98788	0.382351	2.02594	0.444634	2.05362	0.510378	2.07784	0.591692
106	Panstrongylus howardi	Viable	57	1.0911	0.658262	0.445407	0.214904	0.490467	0.206239	0.540727	0.19584	0.629115	0.166378	0.740034	0.133449	0.873482	0.0987867	0.974002	0.0797226	1.06759	0.069324	1.16638	0.0623916	1.25823	0.069324	1.35528	0.086655	1.4506	0.114385	1.54766	0.157712	1.64125	0.206239	1.72963	0.26863	1.81456	0.337954	1.89081	0.415944	1.94107	0.488734	1.98093	0.563257	2.0052	0.634314	2.01906	0.710571	2.01733	0.779895
107	Panstrongylus howardi	Viable	57	1.08983	0.755037	0.323478	0.492174	0.370435	0.469565	0.408696	0.448696	0.474783	0.403478	0.561739	0.349565	0.636522	0.302609	0.754783	0.243478	0.834783	0.210435	0.954783	0.170435	1.06435	0.144348	1.2	0.133913	1.32348	0.135652	1.42783	0.153043	1.54087	0.184348	1.65217	0.226087	1.73739	0.262609	1.80522	0.306087	1.87826	0.363478	1.94087	0.431304	1.97913	0.485217	2.0087	0.54087	2.02435	0.601739
108	Panstrongylus howardi	Viable	57	0.99634	0.764107	0.293704	0.456291	0.346152	0.430067	0.372375	0.41783	0.444053	0.375872	0.548948	0.314683	0.650346	0.262236	0.748247	0.220278	0.846149	0.187062	0.94405	0.160838	1.06992	0.145104	1.18006	0.145104	1.27796	0.155593	1.38461	0.174824	1.50349	0.209789	1.61712	0.25874	1.69754	0.302446	1.77796	0.354893	1.84614	0.419578	1.90383	0.482515	1.93705	0.550696	1.96852	0.629367	1.97901	0.715031
109	Panstrongylus howardi	Viable	56	1.01369	0.682275	0.274136	0.446549	0.317239	0.420687	0.358619	0.396549	0.422411	0.35517	0.503445	0.299998	0.610341	0.241378	0.694823	0.198275	0.774133	0.16724	0.874133	0.131034	0.967236	0.110344	1.06379	0.0982753	1.17241	0.0931029	1.27241	0.103448	1.37413	0.118965	1.46551	0.144827	1.5793	0.189654	1.64999	0.224137	1.72068	0.270688	1.79827	0.327584	1.85344	0.389653	1.89999	0.458618	1.92757	0.517238
110	Panstrongylus howardi	Viable	57	0.940945	0.63802	0.316695	0.254733	0.356282	0.2358	0.382099	0.225473	0.469879	0.192771	0.583476	0.14802	0.724612	0.10327	0.845093	0.0757314	0.955248	0.0636832	1.05852	0.0602409	1.16523	0.0688467	1.26506	0.0912219	1.37005	0.122203	1.47676	0.163511	1.56454	0.213425	1.64544	0.268502	1.70396	0.314974	1.76592	0.376936	1.81411	0.437177	1.85714	0.50086	1.87952	0.555937	1.90189	0.638553	1.9105	0.712563
111	Panstrongylus howardi	Viable	55	1.10408	0.609761	0.490661	0.26146	0.541595	0.247877	0.595924	0.229202	0.675721	0.193548	0.796264	0.142614	0.886247	0.113752	0.966043	0.0882851	1.04584	0.073005	1.13752	0.0662138	1.23769	0.0628182	1.33107	0.0713072	1.42445	0.0933785	1.51613	0.122241	1.6146	0.162988	1.70967	0.222411	1.77928	0.278438	1.84889	0.346349	1.89473	0.410865	1.93039	0.478777	1.95585	0.536502	1.96944	0.592529	1.97113	0.663836
112	Panstrongylus howardi	Viable	58	1.06099	0.646214	0.375862	0.301724	0.415517	0.282759	0.451724	0.267241	0.508621	0.234483	0.594828	0.189655	0.686207	0.144828	0.794828	0.103448	0.915517	0.0689655	1.02586	0.0465517	1.1431	0.0396552	1.24828	0.0465517	1.3569	0.0637931	1.46552	0.0948276	1.58103	0.139655	1.67414	0.186207	1.75517	0.232759	1.83103	0.293103	1.88621	0.343103	1.92931	0.398276	1.96207	0.460345	1.98276	0.524138	1.99655	0.587931
113	Panstrongylus howardi	Viable	58	0.923071	0.666892	0.221453	0.290657	0.268166	0.262975	0.306228	0.245674	0.356401	0.221453	0.460207	0.17647	0.551902	0.140138	0.671279	0.105536	0.787196	0.0813148	0.892732	0.0657438	0.980967	0.0605535	1.0692	0.0657438	1.17301	0.0778546	1.27162	0.103806	1.38408	0.148789	1.47578	0.192041	1.56055	0.242214	1.62803	0.290657	1.69723	0.354671	1.75259	0.420415	1.79585	0.489619	1.82353	0.551902	1.84602	0.631487
114	Panstrongylus howardi	Viable	57	0.958655	0.635094	0.307823	0.241496	0.345238	0.231292	0.416666	0.197279	0.520407	0.153061	0.622448	0.113945	0.734693	0.0799319	0.831631	0.0612244	0.925169	0.047619	1.0153	0.047619	1.12415	0.0561224	1.23129	0.0748298	1.31292	0.10034	1.41496	0.137755	1.4983	0.183673	1.59524	0.244898	1.67347	0.304421	1.74149	0.37585	1.78911	0.442176	1.83163	0.523809	1.85374	0.591836	1.86734	0.671768	1.86394	0.744897
115	Panstrongylus howardi	Viable	54	1.1446	0.651593	0.513985	0.286713	0.557691	0.270979	0.592656	0.262237	0.650349	0.234265	0.763985	0.181818	0.849649	0.146853	0.972026	0.111888	1.07168	0.0891607	1.21503	0.0734265	1.32342	0.076923	1.46853	0.103147	1.57867	0.134615	1.69231	0.178321	1.80769	0.236014	1.88636	0.290209	1.97202	0.367132	2.02972	0.444055	2.07168	0.513985	2.09615	0.58916	2.10839	0.669579	2.11188	0.730768	2.09615	0.819929
116	Panstrongylus howardi	Viable	55	1.10617	0.667723	0.48735	0.269813	0.534567	0.249577	0.613825	0.21585	0.709945	0.173692	0.801007	0.145024	0.898814	0.124788	0.998308	0.111298	1.09106	0.102866	1.19392	0.106239	1.30016	0.11973	1.41989	0.146711	1.53287	0.182124	1.63237	0.222596	1.72343	0.274872	1.80269	0.338953	1.85665	0.392915	1.91061	0.463741	1.95614	0.541312	1.97807	0.60202	1.99156	0.68465	1.99324	0.745358	1.98144	0.82293
117	Panstrongylus howardi	Viable	55	1.02951	0.679526	0.310638	0.399641	0.359503	0.366483	0.394406	0.352522	0.462467	0.303658	0.556705	0.247812	0.66316	0.191967	0.760889	0.143103	0.874324	0.101219	0.982524	0.0732966	1.10992	0.0610805	1.22685	0.0645709	1.35424	0.0855128	1.4607	0.109945	1.61427	0.1623	1.70502	0.200693	1.77832	0.249558	1.84638	0.307148	1.89699	0.366483	1.94585	0.44327	1.97552	0.513077	1.98948	0.577647	1.99472	0.652689
118	Panstrongylus howardi	Viable	56	0.994036	0.649047	0.293911	0.279998	0.330433	0.273042	0.396519	0.248694	0.500867	0.199999	0.626083	0.144347	0.739126	0.100869	0.855647	0.0678257	0.96869	0.0469562	1.09912	0.0399998	1.21738	0.0469562	1.32521	0.0678257	1.4313	0.100869	1.53564	0.147825	1.63999	0.208694	1.71129	0.260868	1.77216	0.318259	1.83825	0.387824	1.87477	0.450432	1.92173	0.544345	1.94086	0.63304	1.94086	0.704344	1.93564	0.775647
119	Panstrongylus howardi	Viable	57	1.07604	0.641618	0.472788	0.168367	0.498299	0.159864	0.535714	0.14966	0.603741	0.132653	0.695577	0.107143	0.82823	0.0850339	0.942176	0.0714285	1.03401	0.0714285	1.15306	0.0782312	1.2585	0.0918366	1.35374	0.112245	1.45748	0.14966	1.55782	0.195578	1.66666	0.268707	1.73979	0.324829	1.82143	0.396258	1.89115	0.474489	1.93707	0.540816	1.97109	0.598639	1.9983	0.671768	2.0102	0.734693	2.0119	0.812924
120	Panstrongylus howardi	Viable	55	1.19263	0.791819	0.599992	0.335648	0.648687	0.323474	0.725208	0.297387	0.822597	0.255649	0.925205	0.219127	1.03651	0.193041	1.15303	0.180867	1.28868	0.173911	1.40868	0.189563	1.52346	0.219127	1.63998	0.262605	1.73737	0.313039	1.84345	0.391299	1.93736	0.466081	2.00519	0.547819	2.05736	0.636513	2.08519	0.699121	2.10954	0.777381	2.11997	0.859119	2.11301	0.925205	2.09736	0.998247	2.06954	1.06086
121	Panstrongylus howardi	Viable	57	1.00452	0.742544	0.22071	0.505936	0.264852	0.480469	0.319181	0.443118	0.404069	0.381998	0.505936	0.314088	0.595918	0.259759	0.709668	0.202035	0.825117	0.156195	0.945658	0.12224	1.09167	0.103564	1.22579	0.105262	1.35482	0.120542	1.45839	0.137519	1.56025	0.168079	1.65193	0.20543	1.71984	0.241083	1.78266	0.293714	1.82341	0.331065	1.86245	0.381998	1.9032	0.453305	1.93546	0.529705	1.94904	0.619686
122	Panstrongylus howardi	Viable	55	1.14362	0.682989	0.463362	0.403738	0.511061	0.383296	0.577499	0.347522	0.671194	0.286194	0.778517	0.224867	0.873915	0.177168	0.976127	0.141394	1.07493	0.112434	1.18396	0.0953981	1.2998	0.088584	1.43097	0.0988052	1.56385	0.126062	1.6831	0.16354	1.7802	0.209535	1.86878	0.262345	1.94374	0.325376	1.99655	0.386703	2.04084	0.456548	2.0681	0.512765	2.08172	0.574092	2.09024	0.650752	2.08683	0.712079
123	Panstrongylus howardi	Viable	52	1.03924	0.691211	0.375433	0.411765	0.410035	0.389273	0.435986	0.382353	0.5	0.34083	0.593426	0.276817	0.704152	0.217993	0.818339	0.16609	0.944637	0.129758	1.04152	0.114187	1.13668	0.114187	1.27682	0.124567	1.40657	0.152249	1.51903	0.190311	1.61592	0.237024	1.6955	0.290657	1.76298	0.3391	1.82353	0.397924	1.86332	0.458478	1.89792	0.512111	1.91696	0.577855	1.92388	0.648789	1.91696	0.716263
124	Panstrongylus howardi	Non-Viable	60	1.08636	0.682067	0.426056	0.302817	0.461268	0.28169	0.507042	0.251761	0.580986	0.207746	0.665493	0.165493	0.758803	0.126761	0.859155	0.096831	0.978873	0.0757042	1.09155	0.0633803	1.20951	0.0651408	1.32218	0.0757042	1.4331	0.0950704	1.54049	0.126761	1.64965	0.165493	1.74472	0.209507	1.83979	0.262324	1.91197	0.318662	1.97183	0.383803	2.01408	0.445423	2.05458	0.521127	2.07923	0.59507	2.08627	0.676056
125	Panstrongylus howardi	Non-Viable	59	1.14741	0.596189	0.491409	0.268041	0.527491	0.252577	0.565292	0.24055	0.59622	0.231959	0.654639	0.197595	0.750859	0.151203	0.867698	0.106529	0.984536	0.0704467	1.08419	0.04811	1.17182	0.0360825	1.25773	0.032646	1.35052	0.0360825	1.44674	0.0515464	1.53952	0.0756014	1.62371	0.101375	1.69759	0.134021	1.76632	0.17354	1.84536	0.228522	1.9055	0.280069	1.95017	0.341924	1.98797	0.40378	2.01546	0.469072
126	Panstrongylus howardi	Non-Viable	61	0.994195	0.658812	0.385274	0.238014	0.424658	0.226027	0.464041	0.214041	0.503425	0.196918	0.575342	0.164384	0.669521	0.126712	0.75	0.0976027	0.840753	0.0753425	0.924658	0.0633562	1.00171	0.0547945	1.09932	0.0530822	1.18322	0.0565068	1.28938	0.0736301	1.39726	0.101027	1.49658	0.136986	1.58219	0.179795	1.65753	0.231164	1.7363	0.294521	1.79281	0.35274	1.85103	0.42637	1.89212	0.494863	1.91781	0.568493
127	Panstrongylus howardi	Non-Viable	63	1.05726	0.642826	0.367345	0.318025	0.391154	0.306121	0.421766	0.297617	0.464283	0.27891	0.523806	0.243196	0.60884	0.197278	0.698976	0.158162	0.790812	0.12585	0.901355	0.0952375	1.0136	0.0714282	1.11054	0.0629248	1.22788	0.0612241	1.32142	0.0680268	1.43026	0.0867342	1.5255	0.112244	1.60883	0.141156	1.70407	0.185373	1.7738	0.226189	1.82652	0.272107	1.88434	0.328229	1.93536	0.396256	1.96427	0.445576
128	Panstrongylus howardi	Non-Viable	60	1.1043	0.663549	0.440141	0.334507	0.480634	0.315141	0.524648	0.292254	0.598592	0.25	0.704225	0.191901	0.809859	0.140845	0.917254	0.102113	1.02113	0.0757042	1.1338	0.0528169	1.22359	0.0475352	1.3257	0.0475352	1.40669	0.0580986	1.49472	0.0757042	1.58275	0.105634	1.67782	0.146127	1.75704	0.191901	1.82923	0.242958	1.89965	0.304577	1.95246	0.366197	1.99648	0.429577	2.03345	0.498239	2.05634	0.575704
129	Panstrongylus howardi	Non-Viable	62	1.0668	0.627575	0.448977	0.219386	0.488092	0.209182	0.530609	0.193876	0.595235	0.173468	0.670064	0.146258	0.775506	0.112244	0.872444	0.0884349	0.957477	0.0748295	1.05442	0.0680268	1.16496	0.0663261	1.24149	0.0731288	1.35884	0.0935369	1.46258	0.12585	1.53911	0.156462	1.63604	0.198978	1.72278	0.256801	1.80441	0.324828	1.86734	0.38095	1.90985	0.435372	1.95237	0.503398	1.97788	0.566323	1.99319	0.637751
130	Panstrongylus howardi	Non-Viable	62	0.960651	0.603143	0.414964	0.188774	0.438773	0.180271	0.459181	0.17687	0.520405	0.15306	0.586731	0.12755	0.664962	0.105442	0.749996	0.0850335	0.83673	0.0697275	0.916661	0.0612241	0.996593	0.0561221	1.08503	0.0578228	1.17516	0.0714282	1.2636	0.0901355	1.35373	0.120748	1.45237	0.163264	1.5238	0.205781	1.60203	0.258502	1.66666	0.314624	1.72448	0.369045	1.7704	0.43027	1.80101	0.486392	1.81972	0.540813
131	Panstrongylus howardi	Non-Viable	63	1.28895	0.683737	0.784978	0.141637	0.842999	0.131399	0.902725	0.119453	0.996581	0.102388	1.08873	0.0904432	1.17064	0.0887367	1.26279	0.0887367	1.35494	0.0955626	1.44538	0.110921	1.529	0.131399	1.63139	0.168941	1.70477	0.211603	1.79521	0.26621	1.87712	0.331056	1.9505	0.397609	1.99999	0.457335	2.0546	0.529007	2.09214	0.592147	2.12456	0.670645	2.13821	0.737197	2.14675	0.80375	2.14504	0.866889
132	Panstrongylus howardi	Non-Viable	61	1.02814	0.710099	0.385666	0.428328	0.421502	0.406143	0.455631	0.385666	0.498294	0.358362	0.564846	0.308874	0.648464	0.254266	0.726962	0.211604	0.820819	0.168942	0.921502	0.131399	1.01706	0.109215	1.12116	0.0989761	1.21672	0.0972696	1.3157	0.110922	1.41468	0.133106	1.52901	0.167235	1.61775	0.209898	1.68942	0.25256	1.76109	0.307167	1.82082	0.368601	1.86348	0.426621	1.8942	0.477816	1.91638	0.539249
133	Panstrongylus howardi	Non-Viable	56	1.04281	0.643877	0.395902	0.312285	0.436858	0.290101	0.482932	0.264504	0.571669	0.215016	0.670645	0.158702	0.754262	0.124573	0.848118	0.0904432	0.938561	0.068259	1.05119	0.0494878	1.16894	0.0409554	1.27474	0.0494878	1.37883	0.0665525	1.48463	0.100682	1.59385	0.14505	1.67917	0.191125	1.75938	0.252558	1.82934	0.327643	1.87883	0.395902	1.91125	0.459042	1.93344	0.525594	1.94367	0.597266	1.94879	0.675764
134	Panstrongylus howardi	Non-Viable	62	1.03246	0.671684	0.441969	0.252554	0.477805	0.245728	0.530704	0.232077	0.585311	0.209893	0.653568	0.17747	0.732065	0.145048	0.831039	0.110919	0.919774	0.0887351	1.01533	0.0716707	1.10919	0.0665514	1.20304	0.0699642	1.2986	0.0802029	1.39928	0.1058	1.49314	0.138222	1.59041	0.184296	1.69962	0.249141	1.76105	0.300334	1.81395	0.353234	1.86685	0.414666	1.91463	0.481217	1.94876	0.551182	1.97265	0.627972
135	Panstrongylus howardi	Non-Viable	62	1.13401	0.706065	0.371167	0.528786	0.408453	0.503364	0.449129	0.469467	0.508448	0.420317	0.584716	0.355914	0.672847	0.289816	0.757588	0.232191	0.844024	0.184736	0.935545	0.142366	1.02029	0.110164	1.12028	0.0864362	1.23044	0.0728776	1.31349	0.0728776	1.42704	0.0779621	1.52704	0.0932155	1.61856	0.116943	1.69991	0.14745	1.77279	0.183041	1.8355	0.223717	1.88973	0.264393	1.94058	0.318628	1.97617	0.357609
136	Panstrongylus howardi	Non-Viable	64	1.11938	0.703624	0.361484	0.471281	0.403714	0.440876	0.442565	0.418917	0.510132	0.364863	0.603037	0.298985	0.682429	0.248309	0.766888	0.201012	0.863171	0.157094	0.957765	0.121621	1.03378	0.101351	1.13006	0.084459	1.22634	0.0777023	1.33614	0.0810806	1.44256	0.0979724	1.53884	0.116553	1.63513	0.148648	1.72803	0.187499	1.79729	0.228039	1.85472	0.261823	1.89695	0.300674	1.93749	0.341214	1.97803	0.395268
137	Panstrongylus howardi	Non-Viable	57	0.991809	0.718117	0.316254	0.340989	0.367491	0.318021	0.409894	0.303887	0.478799	0.273852	0.59894	0.215548	0.708481	0.169611	0.825088	0.128975	0.920495	0.102473	1.00707	0.0848057	1.10247	0.0795053	1.21025	0.0795053	1.31095	0.0936396	1.42049	0.120141	1.5318	0.159011	1.64664	0.213781	1.74205	0.275618	1.83392	0.35159	1.91343	0.443463	1.9629	0.528269	1.9894	0.60424	2.0053	0.676678	2.00707	0.75265
138	Panstrongylus howardi	Non-Viable	51	0.97792	0.624214	0.501698	0.158162	0.540813	0.147958	0.566323	0.142856	0.639452	0.119047	0.749996	0.0884349	0.846934	0.0697275	0.925165	0.0646255	1.0255	0.0663261	1.12754	0.0782308	1.23809	0.103741	1.35033	0.141156	1.45577	0.193876	1.54761	0.248298	1.62074	0.311223	1.68196	0.384352	1.73809	0.472786	1.7755	0.559521	1.80101	0.675166	1.80441	0.773805	1.7874	0.853737	1.75679	0.926865	1.70917	1.0102
139	Panstrongylus howardi	Non-Viable	62	1.0845	0.694966	0.412969	0.351536	0.459044	0.332765	0.506826	0.312287	0.581911	0.274744	0.656997	0.237201	0.740614	0.201365	0.829352	0.170648	0.921502	0.143345	1.00683	0.124573	1.10068	0.109215	1.19454	0.102389	1.2901	0.104096	1.39932	0.12116	1.51365	0.150171	1.60239	0.179181	1.69454	0.221843	1.76792	0.262799	1.82935	0.307167	1.89078	0.363481	1.9471	0.430034	1.98805	0.496587	2.01365	0.568259
140	Panstrongylus howardi	Non-Viable	58	1.03806	0.629966	0.375427	0.28157	0.424915	0.254266	0.496587	0.209898	0.588737	0.163823	0.679181	0.127986	0.761092	0.0989761	0.854949	0.0733788	0.94198	0.056314	1.0256	0.0494881	1.13311	0.0477816	1.21672	0.0546075	1.31058	0.0699659	1.40614	0.0955631	1.50853	0.129693	1.59044	0.172355	1.67406	0.221843	1.73379	0.273038	1.7901	0.331058	1.84471	0.395904	1.88225	0.477816	1.90273	0.566553	1.91126	0.622867
141	Panstrongylus howardi	Non-Viable	64	1.03113	0.654573	0.322526	0.31058	0.354949	0.290102	0.40273	0.267918	0.440273	0.249147	0.496587	0.220137	0.583618	0.179181	0.670648	0.141638	0.75256	0.112628	0.841297	0.0887372	0.933447	0.0648464	1.01706	0.0546075	1.12457	0.0511945	1.21672	0.0546075	1.32765	0.0733788	1.42833	0.0938567	1.54266	0.129693	1.63481	0.170648	1.7099	0.211604	1.78328	0.261092	1.84983	0.325939	1.89078	0.387372	1.93003	0.452218
142	Panstrongylus howardi	Non-Viable	61	1.073	0.627727	0.390785	0.242321	0.43686	0.220137	0.482935	0.199659	0.561433	0.162116	0.650171	0.12628	0.730375	0.0972696	0.832765	0.0699659	0.930034	0.0460751	1.04266	0.0324232	1.16212	0.0290102	1.2628	0.0324232	1.37201	0.052901	1.47952	0.0819113	1.57679	0.116041	1.66041	0.150171	1.74232	0.194539	1.81229	0.242321	1.87543	0.295222	1.93686	0.368601	1.9744	0.43686	2.00171	0.493174	2.02048	0.580205
143	Panstrongylus howardi	Non-Viable	53	0.884447	0.714948	0.277209	0.156462	0.316325	0.142856	0.414964	0.120748	0.544215	0.0986389	0.707479	0.0833329	0.848635	0.0816322	0.950675	0.0918362	1.09013	0.119047	1.20748	0.163264	1.34353	0.229591	1.46598	0.306121	1.54251	0.375848	1.60713	0.433671	1.66156	0.5068	1.70067	0.58333	1.72788	0.661561	1.73809	0.732989	1.74659	0.801016	1.74319	0.86224	1.72618	0.925165	1.69217	0.998294	1.64795	1.06972
144	Panstrongylus howardi	Non-Viable	54	0.963207	0.672423	0.304269	0.179714	0.35587	0.1637	0.455513	0.131672	0.585406	0.0925261	0.693946	0.0676152	0.804265	0.0533804	0.932378	0.0444837	1.04982	0.0533804	1.14946	0.0658359	1.258	0.0925261	1.38789	0.13523	1.50533	0.19039	1.61921	0.258005	1.69038	0.320283	1.74554	0.380781	1.7918	0.43594	1.82917	0.505335	1.86298	0.576509	1.88433	0.663697	1.89501	0.747326	1.89501	0.825618	1.88077	0.90035
145	Panstrongylus howardi	Non-Viable	52	0.858069	0.605993	0.25426	0.160406	0.288389	0.146754	0.317399	0.141635	0.348115	0.134809	0.482924	0.0955609	0.656981	0.0494869	0.805442	0.0290096	0.92148	0.0204773	1.05117	0.0255967	1.13649	0.0409547	1.27642	0.0819094	1.42147	0.15358	1.52897	0.220131	1.60576	0.279857	1.68767	0.361766	1.75252	0.448795	1.78323	0.520466	1.80371	0.604081	1.81054	0.684284	1.80201	0.766194	1.78323	0.848103	1.74399	0.930012
146	Panstrongylus howardi	Non-Viable	50	0.860827	0.619224	0.326531	0.108844	0.382653	0.0986395	0.465986	0.0833333	0.603741	0.0595238	0.75	0.047619	0.880952	0.047619	1.0102	0.0646259	1.15986	0.0986395	1.28061	0.154762	1.37755	0.207483	1.47449	0.285714	1.56633	0.367347	1.62925	0.452381	1.67007	0.515306	1.70578	0.591837	1.72959	0.654762	1.73639	0.736395	1.73639	0.795918	1.72279	0.872449	1.68878	0.962585	1.64116	1.04932	1.58163	1.11735
147	Panstrongylus howardi	Non-Viable	52	0.875353	0.66061	0.172354	0.360066	0.211603	0.337882	0.274742	0.30034	0.380544	0.230374	0.459042	0.187712	0.580201	0.134812	0.701361	0.0921496	0.815695	0.0614331	0.940268	0.0477813	1.04948	0.0494878	1.17064	0.064846	1.3191	0.102388	1.44709	0.15017	1.55801	0.20307	1.65528	0.269623	1.72866	0.351534	1.77985	0.435151	1.80886	0.513649	1.82251	0.587027	1.82422	0.650167	1.81398	0.730371	1.7935	0.800337
148	Panstrongylus howardi	Non-Viable	60	0.970496	0.712557	0.375418	0.320812	0.414666	0.30716	0.467566	0.290096	0.544356	0.261086	0.631385	0.228664	0.706468	0.203067	0.798616	0.17747	0.902709	0.156993	1.01363	0.145048	1.10578	0.143341	1.19963	0.148461	1.2986	0.167232	1.39417	0.196241	1.47778	0.228664	1.57676	0.278151	1.65696	0.33105	1.73887	0.394189	1.80713	0.467566	1.84637	0.530704	1.8788	0.598962	1.89415	0.655275	1.90098	0.733771
149	Panstrongylus howardi	Non-Viable	54	0.983625	0.684529	0.325939	0.363481	0.360068	0.343003	0.404437	0.319113	0.486348	0.273038	0.580205	0.221843	0.662116	0.180887	0.773038	0.136519	0.872014	0.104096	1.00512	0.0853242	1.12628	0.0836177	1.21843	0.0955631	1.31741	0.117747	1.40956	0.150171	1.49147	0.187713	1.58362	0.245734	1.66553	0.312287	1.71672	0.368601	1.76109	0.431741	1.80205	0.505119	1.83106	0.59215	1.85154	0.656997	1.85495	0.744027
150	Panstrongylus howardi	Non-Viable	56	1.12982	0.641363	0.508562	0.347603	0.544521	0.328767	0.580479	0.297945	0.64726	0.251712	0.731164	0.203767	0.830479	0.157534	0.92637	0.118151	1.02397	0.0924658	1.11815	0.0736301	1.2363	0.0633562	1.34589	0.0719178	1.46575	0.0924658	1.56507	0.123288	1.66096	0.167808	1.75342	0.214041	1.82363	0.268836	1.88356	0.325342	1.92466	0.381849	1.96233	0.458904	1.97945	0.511986	1.99315	0.587329	1.99486	0.64726
151	Panstrongylus howardi	Non-Viable	59	0.97419	0.627593	0.325424	0.291525	0.377966	0.276271	0.415254	0.257627	0.488136	0.225424	0.579661	0.184746	0.671186	0.150847	0.772881	0.115254	0.888136	0.0915254	1	0.0745763	1.10169	0.0694915	1.21356	0.0762712	1.29831	0.0898305	1.41525	0.115254	1.49831	0.149153	1.58644	0.188136	1.67288	0.237288	1.76102	0.301695	1.81186	0.350847	1.86102	0.411864	1.89831	0.474576	1.92712	0.545763	1.94068	0.605085
152	Panstrongylus howardi	Non-Viable	55	0.978731	0.725816	0.325088	0.374558	0.363958	0.35689	0.431095	0.318021	0.528269	0.270318	0.630742	0.226148	0.742049	0.185512	0.85689	0.15371	0.968198	0.130742	1.08481	0.121908	1.18551	0.125442	1.30565	0.144876	1.41696	0.178445	1.51413	0.219081	1.60777	0.270318	1.70141	0.333922	1.77385	0.397527	1.82155	0.454064	1.86042	0.515901	1.89223	0.577739	1.91519	0.65371	1.91873	0.726148	1.91519	0.80212
153	Panstrongylus howardi	Non-Viable	52	1.06872	0.679112	0.420492	0.233214	0.49823	0.204946	0.593636	0.171377	0.719077	0.137808	0.858652	0.10424	0.98586	0.0812716	1.13604	0.0706709	1.26678	0.0795048	1.38868	0.100706	1.52119	0.134275	1.65193	0.183744	1.75971	0.236748	1.86571	0.316252	1.93638	0.392224	1.99822	0.477029	2.03002	0.561834	2.04769	0.634272	2.05476	0.704943	2.04946	0.780914	2.02649	0.87632	1.99115	0.952291	1.93638	1.04063
154	Panstrongylus howardi	Non-Viable	58	0.911637	0.690469	0.290096	0.341289	0.329344	0.324225	0.387363	0.295215	0.467566	0.25426	0.559714	0.20648	0.653568	0.168938	0.750836	0.138222	0.839571	0.114332	0.935132	0.0989738	1.04093	0.0938545	1.15526	0.102387	1.26106	0.121158	1.36345	0.15358	1.45901	0.192828	1.55798	0.247435	1.63989	0.305454	1.71156	0.370299	1.75934	0.438556	1.8003	0.518759	1.81907	0.588723	1.8276	0.670633	1.8276	0.757662
155	Panstrongylus howardi	Non-Viable	56	0.917638	0.628398	0.256801	0.319726	0.307821	0.292515	0.367345	0.2534	0.464283	0.200679	0.545915	0.158162	0.647955	0.113945	0.738091	0.0816322	0.841832	0.0527208	0.937069	0.0408161	1.0221	0.0357141	1.11904	0.0425168	1.22618	0.0646255	1.30952	0.0952375	1.39625	0.136054	1.45747	0.175169	1.5204	0.215985	1.57992	0.261903	1.63434	0.319726	1.68536	0.394556	1.72108	0.472786	1.74659	0.549317	1.75169	0.619044
156	Panstrongylus howardi	Non-Viable	48	0.81262	0.635164	0.185563	0.302398	0.230235	0.276626	0.343634	0.211335	0.475934	0.147763	0.604797	0.099654	0.730223	0.0704451	0.869395	0.0584179	1.04637	0.0687269	1.14087	0.089345	1.24396	0.123708	1.35048	0.171817	1.45186	0.240544	1.53948	0.314426	1.58759	0.381434	1.63226	0.46047	1.65288	0.529197	1.66491	0.608233	1.66319	0.668369	1.64773	0.745687	1.6168	0.819568	1.57041	0.886577	1.50512	0.957022
157	Panstrongylus howardi	Non-Viable	50	0.807673	0.684441	0.183744	0.300351	0.238514	0.26855	0.316252	0.227914	0.434626	0.16961	0.575968	0.118374	0.673141	0.0901054	0.796815	0.0689042	0.908122	0.0636038	1.01943	0.0742045	1.14134	0.106006	1.27561	0.166077	1.38515	0.233214	1.45935	0.295051	1.51236	0.358655	1.56183	0.432859	1.6007	0.505297	1.62013	0.572435	1.6272	0.639572	1.62543	0.71201	1.60776	0.800348	1.56713	0.88692	1.49822	0.980559
158	Panstrongylus howardi	Non-Viable	57	0.966266	0.677551	0.352534	0.316942	0.398296	0.299993	0.440668	0.283044	0.501683	0.255926	0.605071	0.213554	0.701679	0.176267	0.786423	0.150844	0.898284	0.128811	0.986418	0.118641	1.10506	0.115252	1.2237	0.125421	1.31522	0.14237	1.39827	0.169488	1.49827	0.20847	1.58301	0.255926	1.6542	0.308467	1.72369	0.371178	1.77623	0.437278	1.81521	0.503378	1.84742	0.577953	1.86097	0.635579	1.86606	0.715238
159	Panstrongylus howardi	Non-Viable	59	1.09581	0.679669	0.533986	0.212574	0.579902	0.204071	0.622417	0.188766	0.729554	0.158155	0.821386	0.132646	0.896212	0.119041	0.996547	0.105437	1.12069	0.0935325	1.23463	0.0986343	1.34177	0.108838	1.4472	0.137748	1.54414	0.175161	1.65127	0.227879	1.7295	0.278897	1.80943	0.340118	1.86385	0.404741	1.92167	0.481267	1.95568	0.556093	1.98289	0.63092	1.99139	0.693841	1.99649	0.782272	1.98629	0.857098
160	Panstrongylus howardi	Non-Viable	58	1.11163	0.630205	0.460067	0.274304	0.487844	0.260415	0.524302	0.249998	0.590274	0.222221	0.696176	0.184027	0.815967	0.147569	0.925342	0.118055	1.02777	0.0937494	1.13194	0.0763884	1.24305	0.0659718	1.33333	0.0677079	1.42534	0.0798606	1.52777	0.10243	1.64582	0.14236	1.74478	0.185763	1.83853	0.243054	1.9045	0.295137	1.97742	0.369789	2.01388	0.428817	2.04165	0.487844	2.06249	0.550344	2.06249	0.609371
161	Panstrongylus howardi	Non-Viable	57	1.21034	0.665347	0.487758	0.320526	0.522597	0.308332	0.595761	0.271751	0.696796	0.222975	0.808284	0.168973	0.918029	0.128907	1.02429	0.0923255	1.13055	0.0714216	1.24901	0.0540017	1.36746	0.0540017	1.45805	0.0627117	1.56605	0.0870996	1.66012	0.121939	1.75941	0.163747	1.84999	0.214265	1.93187	0.275235	1.99284	0.33272	2.03813	0.39369	2.08168	0.466854	2.10781	0.526081	2.11826	0.588793	2.12175	0.651505
162	Panstrongylus howardi	Non-Viable	62	0.989661	0.648141	0.306115	0.392848	0.343529	0.369039	0.377542	0.34523	0.413256	0.31972	0.486383	0.272103	0.569715	0.221083	0.651345	0.175166	0.714269	0.146255	0.783995	0.117344	0.852021	0.0918346	0.940454	0.0697263	1.03739	0.0510192	1.13433	0.0459173	1.23977	0.0493186	1.35711	0.0697263	1.45575	0.0952359	1.55269	0.129249	1.63262	0.166663	1.71595	0.21258	1.77207	0.260198	1.83159	0.31972	1.87411	0.379243
163	Panstrongylus howardi	Non-Viable	52	0.861389	0.675451	0.225694	0.258681	0.269097	0.241319	0.317708	0.220486	0.446181	0.161458	0.586806	0.112847	0.713542	0.0815972	0.840278	0.0607639	0.975694	0.0572917	1.08854	0.0677083	1.23958	0.09375	1.36632	0.137153	1.50174	0.197917	1.60764	0.269097	1.71007	0.357639	1.76736	0.4375	1.81076	0.522569	1.8316	0.595486	1.83507	0.689236	1.82986	0.762153	1.81771	0.829861	1.78299	0.913194	1.72743	0.996528
164	Panstrongylus howardi	Non-Viable	55	1.14137	0.774502	0.400347	0.487759	0.454543	0.454543	0.47727	0.440557	0.547199	0.38811	0.648597	0.325173	0.746499	0.272726	0.835659	0.230768	0.951043	0.18881	1.06992	0.155593	1.17307	0.139859	1.2937	0.136363	1.41433	0.150349	1.52447	0.169579	1.62412	0.202796	1.73775	0.253495	1.8409	0.309439	1.91782	0.368879	1.98775	0.433564	2.04544	0.50699	2.08041	0.580416	2.10488	0.645101	2.11362	0.723772
165	Panstrongylus howardi	Non-Viable	56	1.14384	0.664102	0.467574	0.380544	0.511942	0.346414	0.564843	0.310578	0.650167	0.254265	0.732078	0.206483	0.817401	0.163822	0.916377	0.126279	1.03412	0.0904432	1.13651	0.0750849	1.26108	0.0733784	1.38907	0.0819108	1.49828	0.102388	1.58361	0.129692	1.66893	0.167235	1.75596	0.211603	1.83105	0.257678	1.88907	0.308872	1.94367	0.375424	1.98122	0.438564	2.00681	0.498291	2.02217	0.563137	2.0307	0.638222
166	Panstrongylus howardi	Non-Viable	58	1.05085	0.671082	0.375877	0.290773	0.411337	0.267724	0.4663	0.242902	0.544313	0.203896	0.638282	0.157797	0.71984	0.120564	0.803171	0.0921963	0.90246	0.0656012	0.996429	0.0443251	1.11699	0.0354601	1.23224	0.0407791	1.36521	0.0673742	1.48578	0.0992883	1.5957	0.138294	1.70031	0.18262	1.79783	0.241129	1.89002	0.320914	1.95208	0.388288	1.9964	0.457435	2.03364	0.537221	2.04959	0.597503	2.05669	0.686153
167	Panstrongylus howardi	Non-Viable	62	1.01303	0.727618	0.343003	0.433447	0.375427	0.418089	0.418089	0.40273	0.472696	0.368601	0.540956	0.332765	0.622867	0.291809	0.697952	0.254266	0.807167	0.213311	0.930034	0.177474	1.03242	0.156997	1.157	0.148464	1.23549	0.146758	1.32765	0.153584	1.40444	0.172355	1.50171	0.208191	1.58191	0.240614	1.66894	0.283276	1.74915	0.331058	1.80375	0.37884	1.85666	0.438567	1.8959	0.491468	1.92662	0.56314
168	Panstrongylus howardi	Non-Viable	54	0.87362	0.702749	0.154122	0.422939	0.193548	0.394265	0.24552	0.362007	0.340502	0.293907	0.462366	0.222222	0.5681	0.164875	0.679211	0.11828	0.808244	0.078853	0.933692	0.0573477	1.03584	0.0555556	1.14875	0.0645161	1.26344	0.0878136	1.38351	0.120072	1.47849	0.163082	1.58423	0.227599	1.64875	0.284946	1.70789	0.356631	1.75448	0.437276	1.78136	0.5	1.7957	0.569892	1.80287	0.650538	1.79391	0.731183
169	Panstrongylus howardi	Non-Viable	57	0.984417	0.62056	0.292655	0.296138	0.334462	0.276977	0.374528	0.254331	0.449434	0.216007	0.550469	0.167231	0.639311	0.132391	0.749056	0.0992935	0.867512	0.0714216	0.996419	0.0522597	1.11139	0.0505177	1.25249	0.0574857	1.36572	0.0766476	1.47721	0.104519	1.57302	0.144585	1.64792	0.181167	1.72806	0.231685	1.7838	0.276977	1.83432	0.329236	1.88135	0.398916	1.91445	0.465112	1.93884	0.534791	1.94755	0.611439
170	Panstrongylus howardi	Non-Viable	55	0.927633	0.626775	0.389471	0.22456	0.431576	0.219297	0.470173	0.205262	0.542102	0.178946	0.643856	0.142104	0.731574	0.115789	0.826311	0.0964906	0.928064	0.08421	1.04561	0.0771925	1.14561	0.0771925	1.25613	0.0947363	1.36315	0.124561	1.46139	0.161403	1.55262	0.212279	1.64911	0.2807	1.71578	0.345612	1.77543	0.414033	1.82455	0.494734	1.85437	0.566663	1.86841	0.640347	1.87367	0.738592	1.85964	0.838591
171	Panstrongylus howardi	Non-Viable	49	0.972213	0.701596	0.185511	0.392224	0.249115	0.348054	0.358655	0.27915	0.507064	0.192578	0.644872	0.130741	0.789748	0.0865719	0.911655	0.0618371	1.01059	0.0494697	1.1219	0.0512364	1.26678	0.0671374	1.40812	0.107773	1.53886	0.162543	1.65723	0.231447	1.72967	0.280917	1.79858	0.353355	1.85158	0.43816	1.88161	0.508831	1.90281	0.577735	1.90812	0.66254	1.89928	0.742045	1.87985	0.823316	1.86218	0.883387
172	Panstrongylus howardi	Non-Viable	51	0.92971	0.726669	0.194736	0.371928	0.243858	0.345612	0.301753	0.315788	0.450874	0.233332	0.612277	0.161403	0.733329	0.124561	0.845609	0.098245	0.980696	0.0894731	1.09298	0.0929819	1.19824	0.108771	1.3035	0.135087	1.43508	0.191227	1.54911	0.249121	1.64736	0.317542	1.71402	0.385963	1.77192	0.463155	1.82455	0.556137	1.84209	0.628066	1.85262	0.699996	1.85262	0.773679	1.83332	0.864907	1.79648	0.947363
173	Panstrongylus howardi	Non-Viable	52	0.97269	0.676069	0.243103	0.293103	0.305172	0.272414	0.386207	0.237931	0.496552	0.181034	0.643103	0.118966	0.755172	0.0844828	0.887931	0.0586207	1.01379	0.0482759	1.11034	0.0517241	1.22586	0.0706897	1.3431	0.103448	1.48621	0.158621	1.59655	0.224138	1.69655	0.298276	1.76034	0.358621	1.81207	0.434483	1.85172	0.510345	1.87931	0.577586	1.88966	0.663793	1.88621	0.736207	1.87931	0.787931	1.8569	0.865517
174	Panstrongylus howardi	Non-Viable	52	0.87003	0.75512	0.27224	0.227757	0.318503	0.220639	0.379001	0.197508	0.483983	0.169038	0.610316	0.144127	0.747326	0.129892	0.882557	0.133451	1.02135	0.151245	1.13522	0.179714	1.25978	0.233095	1.37188	0.29893	1.45551	0.366546	1.5338	0.434161	1.59608	0.510673	1.64946	0.576509	1.6886	0.644124	1.71885	0.724195	1.73131	0.790031	1.74198	0.868322	1.7402	0.943055	1.72063	1.0338	1.68504	1.12277
175	Panstrongylus howardi	Non-Viable	54	0.84925	0.751974	0.138297	0.606379	0.168439	0.581557	0.207446	0.544323	0.285459	0.450352	0.367019	0.358154	0.47872	0.258864	0.58333	0.182623	0.695031	0.12234	0.835101	0.0762407	0.920207	0.0567372	1.02127	0.0496451	1.14538	0.0567372	1.26418	0.0744676	1.39361	0.113474	1.49113	0.16312	1.5851	0.226949	1.65956	0.30319	1.71453	0.386522	1.74822	0.455671	1.76772	0.537231	1.77304	0.611698	1.76417	0.684393
176	Panstrongylus howardi	Non-Viable	50	0.881569	0.691927	0.349642	0.0821658	0.414326	0.0856622	0.470268	0.0891587	0.608377	0.0786694	0.763967	0.0786694	0.916062	0.0874105	1.04893	0.115382	1.17305	0.159087	1.29367	0.222023	1.39332	0.291951	1.49996	0.38111	1.57164	0.465024	1.62933	0.547189	1.68178	0.645089	1.72024	0.756974	1.73073	0.833896	1.73248	0.905572	1.72373	0.991235	1.69751	1.05941	1.66429	1.12585	1.61884	1.17829	1.5594	1.23948
177	Panstrongylus howardi	Non-Viable	50	0.882395	0.673406	0.159091	0.414336	0.204545	0.386364	0.283217	0.33042	0.456294	0.208042	0.578671	0.138112	0.687063	0.0839161	0.798951	0.048951	0.905594	0.0262238	1.04371	0.0227273	1.20979	0.041958	1.34615	0.0734266	1.46853	0.120629	1.57867	0.181818	1.6451	0.236014	1.6958	0.291958	1.74126	0.356643	1.77972	0.431818	1.79895	0.513986	1.8007	0.594406	1.78846	0.687063	1.76224	0.763986	1.70455	0.865385
178	Panstrongylus howardi	Non-Viable	49	0.923264	0.584688	0.234041	0.273048	0.271275	0.249998	0.322693	0.230495	0.434394	0.171985	0.533685	0.125886	0.65957	0.0851058	0.796094	0.0496451	0.900704	0.0390068	0.98049	0.0354608	1.07801	0.0372338	1.18971	0.0514181	1.32801	0.0833328	1.45212	0.127659	1.55318	0.182623	1.64715	0.251771	1.71098	0.313828	1.74822	0.377657	1.77658	0.44326	1.789	0.505316	1.79786	0.597514	1.78368	0.670209	1.76063	0.749995
179	Triatoma carrioni	Viable	55	1.00368	0.538695	0.288136	0.350847	0.313559	0.338983	0.350847	0.316949	0.410169	0.279661	0.49322	0.228814	0.581356	0.181356	0.681356	0.132203	0.781356	0.0949153	0.894915	0.059322	1.01356	0.0338983	1.11695	0.0220339	1.21186	0.0186441	1.32881	0.0254237	1.44407	0.0372881	1.54407	0.0576271	1.62712	0.0813559	1.7339	0.120339	1.80508	0.161017	1.86441	0.211864	1.91695	0.269492	1.95085	0.335593	1.97288	0.398305
180	Triatoma carrioni	Viable	47	0.837955	0.575626	0.205433	0.24618	0.254669	0.234295	0.341256	0.198641	0.482172	0.140917	0.646858	0.0916807	0.792868	0.064516	0.976229	0.0526315	1.14261	0.0611205	1.31409	0.0848895	1.48217	0.134125	1.6163	0.202037	1.70967	0.275042	1.764	0.346349	1.79287	0.412563	1.80815	0.473684	1.80984	0.541595	1.79287	0.636671	1.75552	0.713072	1.69609	0.79117	1.61969	0.855686	1.51273	0.920202	1.41935	0.967741
181	Triatoma carrioni	Viable	62	0.938352	0.581421	0.193602	0.215487	0.24579	0.198652	0.316497	0.175083	0.412456	0.141413	0.513465	0.112794	0.626259	0.0841746	0.712117	0.0656562	0.801342	0.0521883	0.88215	0.0454543	0.956224	0.0454543	1.03871	0.0488213	1.11279	0.0572387	1.19865	0.0740737	1.30134	0.102693	1.41413	0.146464	1.49831	0.181817	1.59258	0.237372	1.65319	0.282827	1.71379	0.338382	1.77103	0.402355	1.80302	0.459593	1.82996	0.526933
182	Triatoma carrioni	Viable	54	1.01556	0.535423	0.388316	0.142612	0.446735	0.134021	0.503436	0.120275	0.594502	0.103093	0.69244	0.0824742	0.793814	0.0721649	0.890034	0.0652921	0.989691	0.0618557	1.0945	0.0618557	1.19416	0.0738832	1.28694	0.0910653	1.41065	0.132302	1.53608	0.185567	1.65808	0.245704	1.73883	0.295533	1.81959	0.353952	1.88488	0.414089	1.93127	0.475945	1.96392	0.546392	1.97766	0.601375	1.98282	0.668385	1.97251	0.745704
183	Triatoma carrioni	Viable	64	0.894143	0.561885	0.114286	0.386554	0.152941	0.357983	0.184874	0.336134	0.233613	0.302521	0.312605	0.248739	0.40168	0.196638	0.494117	0.147899	0.57647	0.107563	0.67731	0.0722688	0.768066	0.0453781	0.858822	0.0285714	0.949578	0.0168067	1.05378	0.0134454	1.15798	0.0134454	1.25714	0.015126	1.35966	0.02521	1.44538	0.0386554	1.54622	0.0672268	1.61512	0.0957982	1.67395	0.131092	1.72941	0.17647	1.77479	0.220168
184	Triatoma carrioni	Viable	46	0.866009	0.570944	0.142123	0.321917	0.200342	0.291095	0.280822	0.248287	0.434931	0.16952	0.553081	0.123287	0.698629	0.0719177	0.849314	0.0410958	1.00171	0.0325342	1.18493	0.0462328	1.35787	0.0719177	1.52055	0.128424	1.65068	0.184931	1.72089	0.236301	1.77911	0.301369	1.82876	0.374999	1.85959	0.446917	1.88013	0.520547	1.88185	0.58904	1.875	0.652396	1.84075	0.74315	1.78082	0.825341	1.69007	0.900684
185	Triatoma carrioni	Viable	43	0.833845	0.626487	0.177474	0.486347	0.228669	0.450511	0.307167	0.380546	0.392491	0.319112	0.563139	0.221843	0.711603	0.151877	0.815698	0.119454	0.969282	0.09215	1.12287	0.0767917	1.30717	0.0733787	1.46246	0.0938565	1.58703	0.134812	1.69795	0.204778	1.75597	0.27645	1.79522	0.366894	1.81058	0.455631	1.80546	0.544368	1.78157	0.629692	1.72867	0.732081	1.63822	0.82935	1.53754	0.906142	1.3959	0.98464
186	Triatoma carrioni	Viable	58	0.888836	0.5009	0.213445	0.203361	0.260504	0.191596	0.294117	0.183193	0.352941	0.159664	0.438655	0.12605	0.515966	0.0991595	0.599999	0.0756301	0.704201	0.0537814	0.799999	0.0386554	0.909242	0.0302521	1.00336	0.0302521	1.11428	0.0403361	1.22857	0.0621848	1.33949	0.0873948	1.43025	0.114286	1.51428	0.144538	1.59496	0.179832	1.65714	0.218487	1.72101	0.268907	1.76975	0.322689	1.8084	0.391596	1.82857	0.443697
187	Triatoma carrioni	Viable	58	0.992216	0.548834	0.342905	0.165541	0.368243	0.160473	0.407095	0.150338	0.47973	0.128378	0.569257	0.101351	0.665541	0.0793919	0.761824	0.0625	0.853041	0.0489865	0.956081	0.0439189	1.06419	0.0472973	1.17736	0.0574324	1.28716	0.0810811	1.40878	0.114865	1.52196	0.153716	1.63514	0.201014	1.73818	0.251689	1.81419	0.298986	1.88851	0.349662	1.94932	0.412162	1.99324	0.481419	2.01689	0.538851	2.02872	0.594595
188	Triatoma carrioni	Viable	61	0.93662	0.533942	0.238501	0.201022	0.27598	0.194208	0.321976	0.178876	0.405451	0.149915	0.483816	0.124361	0.575809	0.0988075	0.672913	0.0749574	0.780239	0.0545145	0.884157	0.044293	0.979557	0.0374787	1.08177	0.0391823	1.18228	0.0477002	1.2879	0.0681431	1.39353	0.103918	1.48722	0.144804	1.57581	0.183986	1.6678	0.241908	1.71891	0.279387	1.77513	0.332198	1.81772	0.385009	1.84838	0.434412	1.87223	0.495741
189	Triatoma carrioni	Viable	63	0.902218	0.558758	0.246205	0.214165	0.296796	0.200674	0.370994	0.173693	0.44688	0.146711	0.537942	0.11973	0.623945	0.0978076	0.704889	0.0775716	0.78752	0.0657672	0.883641	0.0590218	0.988194	0.0607082	1.09781	0.0674535	1.19224	0.0826306	1.3086	0.111298	1.39966	0.141652	1.50084	0.183811	1.58179	0.22091	1.65093	0.263069	1.71501	0.311973	1.76391	0.364249	1.80944	0.421585	1.8398	0.485665	1.85834	0.544687
190	Triatoma carrioni	Viable	55	0.861497	0.58776	0.130065	0.39864	0.162158	0.383437	0.204387	0.359789	0.25844	0.326006	0.334452	0.282088	0.432423	0.236481	0.533772	0.189185	0.645256	0.148645	0.748294	0.118241	0.863156	0.089525	0.979707	0.0692552	1.08275	0.0574311	1.18916	0.0523637	1.30402	0.0608094	1.40368	0.0743226	1.5101	0.0962816	1.60131	0.131754	1.68408	0.177361	1.75503	0.236481	1.81077	0.309115	1.84286	0.380059	1.86651	0.449314
191	Triatoma carrioni	Viable	62	0.86016	0.628307	0.204355	0.281407	0.241206	0.274706	0.279732	0.262981	0.333333	0.244556	0.41541	0.217755	0.499162	0.19598	0.577889	0.179229	0.670016	0.165829	0.758793	0.155779	0.83417	0.150754	0.919597	0.149079	1.0201	0.154104	1.09883	0.164154	1.19263	0.180904	1.29481	0.20938	1.38861	0.241206	1.47571	0.278057	1.55444	0.313232	1.62646	0.355108	1.69514	0.40536	1.74874	0.455611	1.80067	0.527637
192	Triatoma carrioni	Viable	49	0.885905	0.585855	0.135906	0.338926	0.172819	0.320469	0.233221	0.286912	0.375838	0.211409	0.578858	0.115772	0.711408	0.0654361	0.862415	0.0318791	0.994965	0.0184563	1.12752	0.021812	1.26174	0.0318791	1.401	0.0620804	1.5453	0.112416	1.67785	0.182886	1.77181	0.255033	1.82382	0.320469	1.86409	0.39765	1.88423	0.464764	1.89094	0.528523	1.8859	0.605704	1.8708	0.672818	1.82215	0.758388	1.7651	0.815435
193	Triatoma carrioni	Viable	56	1.09391	0.580003	0.389828	0.306778	0.420337	0.294914	0.461014	0.277965	0.527116	0.244066	0.615251	0.201694	0.706776	0.162711	0.818639	0.122033	0.920334	0.0915249	1.01694	0.0728809	1.12203	0.0610166	1.21525	0.0576268	1.34067	0.0610166	1.47796	0.0762707	1.60677	0.101694	1.7288	0.135592	1.84067	0.184745	1.92541	0.235592	1.99829	0.303388	2.04745	0.379659	2.07626	0.444065	2.08982	0.499997	2.08812	0.579658
194	Triatoma carrioni	Viable	63	0.947084	0.541742	0.24315	0.186644	0.273972	0.181507	0.325342	0.16952	0.395547	0.14726	0.477739	0.123287	0.571917	0.0958903	0.654109	0.0753424	0.7363	0.0582191	0.821917	0.0462328	0.910958	0.0428082	1.00342	0.0445205	1.10788	0.0530821	1.20034	0.0650684	1.28767	0.083904	1.39897	0.114726	1.50342	0.148972	1.59246	0.186644	1.67637	0.224315	1.73972	0.260274	1.79623	0.299657	1.84931	0.347602	1.89555	0.402397
195	Triatoma carrioni	Viable	47	0.936255	0.604384	0.300168	0.247892	0.345699	0.234401	0.458684	0.192243	0.618886	0.141652	0.814501	0.0961213	0.967958	0.0741989	1.10792	0.0691399	1.2344	0.0792579	1.40641	0.114671	1.55649	0.163575	1.69308	0.227656	1.78246	0.295109	1.84823	0.365935	1.89882	0.451939	1.92748	0.544687	1.9376	0.6172	1.93423	0.703203	1.90556	0.785834	1.85834	0.861719	1.78583	0.930859	1.67285	0.996626	1.54637	1.03878
196	Triatoma carrioni	Viable	62	0.925208	0.623815	0.157264	0.381194	0.182905	0.370938	0.227349	0.352135	0.283759	0.324784	0.374357	0.28034	0.452989	0.244443	0.540168	0.208546	0.623928	0.177777	0.705979	0.155555	0.801705	0.135042	0.907687	0.114529	1.00512	0.100854	1.08375	0.0957259	1.16581	0.0957259	1.27692	0.100854	1.35726	0.11282	1.46495	0.131623	1.56067	0.158973	1.64956	0.198289	1.72136	0.237605	1.7846	0.28034	1.83418	0.329913
197	Triatoma carrioni	Viable	58	1.06034	0.784864	0.345238	0.57483	0.370748	0.557823	0.408163	0.537415	0.469388	0.498299	0.569728	0.437075	0.67517	0.382653	0.789116	0.335034	0.892857	0.295918	1.0017	0.267007	1.11905	0.248299	1.22279	0.238095	1.34864	0.236395	1.5051	0.25	1.62925	0.27381	1.7585	0.312925	1.84524	0.357143	1.88265	0.380952	1.91667	0.413265	1.96259	0.465986	1.9915	0.520408	2.01701	0.579932	2.03231	0.646259
198	Triatoma carrioni	Viable	57	1.03574	0.567292	0.340206	0.268041	0.367698	0.262887	0.419244	0.245704	0.5	0.213058	0.599656	0.17354	0.695876	0.137457	0.802405	0.101375	0.908935	0.0773196	1.00859	0.0635739	1.11856	0.0515464	1.23711	0.0532646	1.34708	0.0652921	1.45189	0.0824742	1.57732	0.11512	1.69072	0.152921	1.80928	0.202749	1.88832	0.252577	1.96048	0.310997	2.01546	0.38488	2.04639	0.441581	2.06701	0.520619	2.07388	0.594502
199	Triatoma carrioni	Viable	49	0.878961	0.599394	0.183501	0.365318	0.205386	0.353533	0.254207	0.321547	0.343432	0.257574	0.516832	0.161615	0.668346	0.10101	0.80976	0.0589222	0.946123	0.0353533	1.07238	0.0269359	1.22222	0.0336698	1.39056	0.0572387	1.53366	0.102693	1.62625	0.153198	1.69864	0.205386	1.7542	0.269359	1.80134	0.3569	1.82154	0.434341	1.82659	0.49663	1.81986	0.565653	1.79124	0.63131	1.7441	0.710434	1.65992	0.816494
200	Triatoma carrioni	Non-Viable	62	0.865985	0.621503	0.208828	0.234295	0.259762	0.203735	0.315789	0.17657	0.400679	0.144312	0.49915	0.112054	0.604413	0.0831917	0.706281	0.064516	0.80645	0.0509337	0.904922	0.0458403	1.00509	0.0458403	1.10696	0.0526315	1.21732	0.0747028	1.33446	0.117148	1.48557	0.183361	1.57215	0.235993	1.66044	0.305602	1.73175	0.378607	1.7708	0.432937	1.80645	0.500848	1.83192	0.561969	1.8438	0.617996	1.8404	0.668929
201	Triatoma carrioni	Non-Viable	60	0.917579	0.61707	0.313757	0.0738251	0.387582	0.0687916	0.506709	0.0654359	0.607379	0.063758	0.69966	0.0654359	0.791942	0.0721472	0.885901	0.0872478	0.976505	0.107382	1.07382	0.134227	1.15939	0.167784	1.23489	0.204697	1.30368	0.238254	1.36912	0.2802	1.43623	0.323824	1.49831	0.36577	1.56711	0.429528	1.62919	0.499997	1.67281	0.555366	1.71643	0.625835	1.74831	0.68456	1.7718	0.749996	1.78522	0.815432
202	Triatoma carrioni	Non-Viable	60	0.885975	0.542856	0.193277	0.2521	0.238655	0.235294	0.287395	0.211764	0.354621	0.178151	0.4521	0.141176	0.537814	0.114286	0.6521	0.0823528	0.764705	0.0605041	0.868906	0.0436974	0.979831	0.0319327	1.08739	0.0285714	1.18655	0.0336134	1.27227	0.0436974	1.35462	0.0638655	1.45042	0.0957982	1.56302	0.14958	1.64033	0.198319	1.70588	0.2521	1.7563	0.307563	1.78823	0.357983	1.81512	0.413445	1.83193	0.484033
203	Triatoma carrioni	Non-Viable	63	0.99031	0.651158	0.160136	0.60477	0.190801	0.586031	0.240204	0.543441	0.306644	0.487223	0.373083	0.436116	0.448041	0.376491	0.517888	0.32879	0.603066	0.277683	0.688245	0.229983	0.780239	0.18569	0.865417	0.151618	0.969336	0.11925	1.07836	0.0919932	1.1891	0.0681431	1.29131	0.0511073	1.38671	0.0391823	1.47189	0.0306644	1.55537	0.032368	1.62692	0.0408859	1.70017	0.0596252	1.77853	0.0936968	1.84327	0.132879
204	Triatoma carrioni	Non-Viable	60	0.999095	0.601879	0.27946	0.141413	0.328281	0.136363	0.402355	0.122895	0.484846	0.10606	0.592589	0.0858581	0.713801	0.0656562	0.840063	0.0521883	0.959591	0.0437708	1.06397	0.0437708	1.15151	0.0505048	1.25252	0.0673397	1.37373	0.10101	1.47474	0.136363	1.59258	0.183501	1.69528	0.239056	1.78282	0.303029	1.85858	0.375419	1.92592	0.454543	1.9781	0.526933	2.00672	0.587539	2.03198	0.659929	2.04376	0.73737
205	Triatoma carrioni	Non-Viable	63	0.983206	0.617535	0.10829	0.455155	0.147206	0.434851	0.165819	0.42639	0.226731	0.385782	0.289336	0.340097	0.379014	0.280876	0.450079	0.236884	0.5516	0.184431	0.64297	0.14213	0.734339	0.103214	0.803712	0.0812172	0.90185	0.0592209	1.00506	0.0439927	1.12181	0.0389166	1.22503	0.0406086	1.32486	0.0490687	1.42638	0.0626049	1.51436	0.0778332	1.60235	0.101522	1.68357	0.131978	1.76309	0.172587	1.82231	0.213195
206	Triatoma carrioni	Non-Viable	66	1.04037	0.565844	0.273645	0.175673	0.319253	0.172295	0.353036	0.165538	0.435805	0.136823	0.516885	0.109796	0.62837	0.0777017	0.738166	0.050675	0.826003	0.030405	0.902015	0.02027	0.986474	0.0118242	1.05235	0.00844584	1.13005	0.0135133	1.2314	0.0287158	1.33106	0.0489859	1.44424	0.0861475	1.55403	0.124998	1.65707	0.163849	1.73815	0.201011	1.81417	0.238173	1.8868	0.287158	1.9493	0.337834	1.99322	0.386819
207	Triatoma carrioni	Non-Viable	58	0.864267	0.686271	0.0984718	0.561969	0.125636	0.5382	0.178268	0.495755	0.259762	0.431239	0.344651	0.368421	0.434634	0.310696	0.529711	0.258064	0.619694	0.215619	0.713072	0.179966	0.80645	0.149406	0.901527	0.132428	0.989812	0.122241	1.08489	0.118845	1.17657	0.117148	1.26485	0.125636	1.37012	0.144312	1.46519	0.173175	1.54159	0.208828	1.6146	0.258064	1.66893	0.314091	1.70458	0.365025	1.73514	0.417656
208	Triatoma carrioni	Non-Viable	55	0.909894	0.574925	0.228657	0.117741	0.262785	0.112622	0.329334	0.102384	0.462433	0.0716686	0.595532	0.0494855	0.677439	0.0375407	0.790061	0.0358343	0.912921	0.0409535	1.03066	0.0528983	1.17741	0.0853198	1.36	0.138218	1.51699	0.196235	1.60742	0.245721	1.70469	0.298619	1.76271	0.351517	1.81219	0.39759	1.85826	0.457314	1.88727	0.517038	1.90092	0.585294	1.90434	0.650137	1.89581	0.713273	1.87362	0.779823
209	Triatoma carrioni	Non-Viable	55	0.946133	0.586546	0.209898	0.220137	0.255973	0.209898	0.34471	0.1843	0.464164	0.146758	0.595563	0.110922	0.716724	0.0870307	0.829352	0.0682594	0.94198	0.0631399	1.06314	0.0682594	1.18259	0.0819113	1.27474	0.102389	1.40102	0.139932	1.50683	0.182594	1.59727	0.226962	1.69283	0.286689	1.76962	0.351536	1.82253	0.404437	1.8686	0.467577	1.8959	0.53413	1.91126	0.600683	1.9198	0.665529	1.91468	0.716724
210	Triatoma carrioni	Non-Viable	52	0.91911	0.574248	0.299318	0.0459181	0.389454	0.0442174	0.518704	0.0391154	0.656459	0.0374147	0.775506	0.0459181	0.884349	0.0578228	0.965981	0.0714282	1.06802	0.103741	1.19387	0.154761	1.31632	0.215985	1.45918	0.307821	1.54591	0.370746	1.63264	0.438773	1.67856	0.498296	1.71938	0.547616	1.74999	0.602037	1.7755	0.658159	1.79591	0.717683	1.80781	0.773805	1.80781	0.840131	1.79761	0.91326	1.7738	0.982988
211	Triatoma carrioni	Non-Viable	57	0.927823	0.591438	0.191223	0.217539	0.243854	0.196486	0.338588	0.163154	0.466655	0.122804	0.592968	0.0929802	0.719281	0.0719281	0.829804	0.0631563	0.931556	0.0631563	1.03331	0.0649107	1.13331	0.0754367	1.23506	0.0999975	1.37014	0.138593	1.49119	0.187715	1.59294	0.236836	1.66838	0.291221	1.72276	0.331571	1.76662	0.377184	1.80873	0.431568	1.84206	0.484199	1.86838	0.547355	1.87539	0.610511	1.87715	0.65437
212	Rhodnius ecuadoriensis	Viable	82	0.828519	0.465485	0.147299	0.142389	0.166939	0.135843	0.188216	0.135843	0.214402	0.134206	0.234042	0.135843	0.258592	0.144026	0.270049	0.160393	0.278232	0.145663	0.288052	0.121113	0.301145	0.101473	0.325695	0.0900162	0.374795	0.076923	0.440261	0.0703763	0.527004	0.062193	0.628477	0.0556464	0.72013	0.0523731	0.810146	0.0540097	0.913256	0.0589197	1.01964	0.0703763	1.12602	0.0867429	1.2324	0.10311	1.33715	0.122749
213	Rhodnius ecuadoriensis	Viable	88	0.836235	0.437665	0.154098	0.129508	0.172131	0.12459	0.186885	0.12459	0.196721	0.118033	0.222951	0.113115	0.242623	0.114754	0.260655	0.131147	0.270491	0.154098	0.275409	0.170492	0.285246	0.157377	0.290164	0.132787	0.296721	0.108197	0.306557	0.0852458	0.326229	0.0737704	0.359016	0.0655737	0.409836	0.0606557	0.490163	0.0557376	0.593442	0.0508196	0.693442	0.0459016	0.801638	0.0475409	0.888523	0.0524589	0.967212	0.057377
214	Rhodnius ecuadoriensis	Viable	83	0.836387	0.494033	0.0852842	0.331103	0.105351	0.319398	0.117057	0.319398	0.133779	0.311036	0.155518	0.302675	0.175585	0.304347	0.192307	0.319398	0.207358	0.337792	0.214047	0.324414	0.20903	0.30602	0.20903	0.274247	0.219063	0.252508	0.237458	0.234113	0.26923	0.219063	0.317725	0.202341	0.384615	0.183946	0.473243	0.162207	0.570233	0.143813	0.653845	0.130435	0.750835	0.117057	0.84448	0.108696	0.953176	0.100334
215	Rhodnius ecuadoriensis	Viable	87	0.788949	0.40819	0.108374	0.16092	0.129721	0.144499	0.147783	0.139573	0.16092	0.131363	0.178982	0.121511	0.198686	0.114943	0.215107	0.121511	0.224959	0.141215	0.226601	0.159278	0.238095	0.149425	0.238095	0.128079	0.247947	0.108374	0.267652	0.0935961	0.303777	0.0821018	0.34647	0.0706076	0.403941	0.0607553	0.490969	0.0492611	0.586207	0.0377668	0.684729	0.0311987	0.791461	0.0262726	0.893268	0.0262726	0.996716	0.0344828
216	Rhodnius ecuadoriensis	Viable	86	0.745473	0.486796	0.0595041	0.26281	0.076033	0.256198	0.0809916	0.246281	0.0958676	0.238016	0.110744	0.236363	0.127273	0.23471	0.143801	0.23471	0.157025	0.242975	0.173553	0.259504	0.181818	0.257851	0.186777	0.231405	0.183471	0.209917	0.191735	0.190082	0.206611	0.178512	0.238016	0.163636	0.29752	0.145454	0.368595	0.127273	0.451239	0.115702	0.543801	0.105785	0.629751	0.104132	0.707437	0.100826	0.813222	0.102479
217	Rhodnius ecuadoriensis	Viable	93	0.912864	0.469911	0.16913	0.174056	0.192118	0.165846	0.216749	0.16092	0.243021	0.16092	0.259442	0.16092	0.277504	0.172414	0.280788	0.198686	0.288998	0.205255	0.300493	0.203612	0.302135	0.175698	0.307061	0.151067	0.321839	0.126437	0.348112	0.111658	0.389163	0.100164	0.454844	0.090312	0.527094	0.0837438	0.617406	0.0755337	0.715928	0.0738916	0.83087	0.0755337	0.901478	0.0788177	0.965517	0.0821018	1.03612	0.0870279
218	Rhodnius ecuadoriensis	Viable	86	0.891939	0.560531	0.161369	0.185616	0.188125	0.178091	0.211536	0.172239	0.236619	0.170566	0.253341	0.177255	0.263375	0.19983	0.263375	0.234111	0.278425	0.228258	0.291802	0.202339	0.302672	0.1806	0.32023	0.158861	0.340297	0.142139	0.366216	0.131269	0.415547	0.122072	0.510863	0.113711	0.619557	0.116219	0.731596	0.119564	0.864538	0.132105	0.993299	0.152172	1.14463	0.183108	1.31186	0.219897	1.42975	0.249997
219	Rhodnius ecuadoriensis	Viable	87	0.943645	0.438449	0.156666	0.27	0.176666	0.258333	0.193333	0.251666	0.211666	0.245	0.236666	0.246666	0.255	0.261666	0.266666	0.265	0.266666	0.25	0.263333	0.23	0.268333	0.208333	0.28	0.195	0.313333	0.176666	0.368333	0.151666	0.424999	0.133333	0.496666	0.113333	0.569999	0.0949999	0.664999	0.0749999	0.769999	0.0533333	0.846665	0.0433333	0.926665	0.0366666	1.015	0.035	1.11833	0.0333333
220	Rhodnius ecuadoriensis	Viable	88	0.871523	0.469566	0.115635	0.34039	0.128664	0.32899	0.144951	0.322475	0.167752	0.312703	0.187296	0.311075	0.203583	0.311075	0.218241	0.324104	0.226384	0.332247	0.224755	0.317589	0.223127	0.301303	0.23127	0.285016	0.249185	0.267101	0.276873	0.254071	0.338762	0.232899	0.399022	0.213355	0.482084	0.184039	0.568403	0.161238	0.646579	0.140065	0.719869	0.125407	0.809445	0.107492	0.916937	0.0895764	0.999999	0.0765471
221	Rhodnius ecuadoriensis	Viable	91	0.932426	0.49354	0.187596	0.241428	0.212065	0.233271	0.234902	0.225115	0.254478	0.220221	0.272422	0.221852	0.287103	0.228377	0.295259	0.261003	0.303416	0.259371	0.309941	0.246321	0.313203	0.223484	0.32136	0.199015	0.33441	0.181071	0.355616	0.169652	0.378454	0.161495	0.420867	0.153339	0.486118	0.138658	0.556262	0.125608	0.626407	0.117451	0.701445	0.112557	0.822159	0.107664	0.928191	0.109295	1.02444	0.110926
222	Rhodnius ecuadoriensis	Viable	91	0.951102	0.478979	0.2725	0.23	0.281666	0.219166	0.299166	0.206666	0.315833	0.199166	0.340833	0.195	0.351666	0.199166	0.362499	0.211666	0.368333	0.24	0.377499	0.239166	0.384166	0.225833	0.392499	0.203333	0.394166	0.185833	0.398333	0.168333	0.409166	0.155833	0.428333	0.1425	0.473333	0.134166	0.557499	0.125	0.644999	0.114167	0.719166	0.113333	0.803332	0.1175	0.888332	0.13	0.989165	0.145
223	Rhodnius ecuadoriensis	Viable	88	0.82583	0.563173	0.105785	0.170248	0.120661	0.158677	0.142149	0.14876	0.173553	0.143801	0.198347	0.14876	0.216529	0.161983	0.224793	0.173553	0.233058	0.165289	0.23471	0.142149	0.239669	0.123967	0.254545	0.109091	0.284297	0.0975205	0.345454	0.0876032	0.416528	0.0842974	0.500826	0.0859503	0.613222	0.0958676	0.710743	0.110744	0.816528	0.128925	0.914048	0.152066	1.00826	0.178512	1.10578	0.209917	1.20165	0.244628
224	Rhodnius ecuadoriensis	Viable	88	0.855143	0.456804	0.124589	0.206556	0.140983	0.191802	0.159016	0.178688	0.180327	0.17377	0.206556	0.17377	0.22295	0.177048	0.239343	0.193442	0.250818	0.193442	0.255736	0.180327	0.255736	0.152458	0.263933	0.131147	0.280326	0.118032	0.306556	0.106557	0.350818	0.0950815	0.409834	0.0836061	0.496719	0.0688521	0.575407	0.0606554	0.659013	0.0557374	0.722947	0.0508194	0.808192	0.0508194	0.88852	0.0557374	0.957372	0.0639341
225	Rhodnius ecuadoriensis	Viable	82	0.881756	0.579769	0.149919	0.386547	0.168557	0.378444	0.199351	0.368719	0.227714	0.365478	0.238249	0.368719	0.246353	0.377633	0.246353	0.401134	0.259319	0.398703	0.268233	0.393841	0.272285	0.379254	0.277147	0.358184	0.289303	0.337115	0.309562	0.318476	0.346029	0.303889	0.430307	0.279578	0.531604	0.253646	0.6329	0.233387	0.739869	0.221231	0.85008	0.21718	0.965963	0.216369	1.06321	0.216369	1.16612	0.215559
226	Rhodnius ecuadoriensis	Viable	88	0.808807	0.433802	0.0767946	0.166945	0.093489	0.156928	0.118531	0.145242	0.138564	0.138564	0.156928	0.140234	0.176961	0.15192	0.196995	0.1803	0.208681	0.171953	0.218698	0.146911	0.230384	0.1202	0.247078	0.103506	0.277128	0.0884807	0.318864	0.0767946	0.378964	0.0684473	0.450751	0.0584306	0.529215	0.0500834	0.619365	0.0434056	0.727879	0.0417362	0.828046	0.0417362	0.946576	0.048414	1.04007	0.0534223	1.15359	0.063439
227	Rhodnius ecuadoriensis	Viable	86	0.805107	0.4741	0.0661149	0.323963	0.090908	0.31074	0.114048	0.300823	0.133883	0.294211	0.153717	0.300823	0.170246	0.330574	0.180163	0.325616	0.17851	0.304128	0.171899	0.277683	0.180163	0.252889	0.203303	0.224791	0.244625	0.20165	0.312393	0.173552	0.395036	0.150411	0.479333	0.128924	0.571894	0.110742	0.692553	0.0925608	0.78842	0.0793379	0.905774	0.0694206	1.00825	0.0611563	1.10742	0.0561977	1.19999	0.0561977
228	Rhodnius ecuadoriensis	Viable	88	0.848484	0.479556	0.174267	0.199511	0.193811	0.18811	0.219869	0.18241	0.244299	0.180782	0.281759	0.18241	0.287459	0.196254	0.289088	0.219055	0.291531	0.228827	0.302931	0.223941	0.308632	0.209283	0.308632	0.181596	0.311075	0.161238	0.322475	0.142508	0.350977	0.126221	0.416938	0.105863	0.528501	0.0887621	0.656351	0.0765471	0.78583	0.0675895	0.936481	0.0692181	1.08143	0.0757328	1.21743	0.0846904	1.36645	0.105863
229	Rhodnius ecuadoriensis	Viable	86	0.789299	0.46115	0.0844146	0.162336	0.102272	0.154219	0.126622	0.147726	0.146102	0.149349	0.163959	0.152596	0.175323	0.167206	0.181816	0.183439	0.191556	0.178569	0.196426	0.155842	0.204543	0.136362	0.219153	0.115258	0.245127	0.102272	0.290581	0.090908	0.350645	0.0779212	0.410709	0.068181	0.48376	0.0584409	0.556812	0.0568175	0.641226	0.0568175	0.733758	0.0616876	0.839276	0.0698044	0.939924	0.0827912	1.03408	0.0941547
230	Rhodnius ecuadoriensis	Viable	82	0.978934	0.443754	0.259163	0.181664	0.277497	0.168331	0.302496	0.154165	0.324996	0.151665	0.344162	0.153331	0.355829	0.161665	0.364162	0.189998	0.370829	0.187498	0.378329	0.172498	0.379995	0.149165	0.386662	0.129165	0.407495	0.109999	0.455828	0.0941655	0.548326	0.0674992	0.657492	0.0441661	0.778324	0.025833	0.889989	0.0183331	1.01582	0.0199998	1.17415	0.0266663	1.29498	0.0383329	1.44415	0.056666	1.57831	0.0791657
231	Rhodnius ecuadoriensis	Non-Viable	92	0.854318	0.546026	0.0212766	0.440262	0.0343699	0.425532	0.0540098	0.414075	0.0785597	0.405892	0.101473	0.404255	0.11784	0.410802	0.135843	0.433715	0.145663	0.427169	0.1473	0.404255	0.144026	0.376432	0.150573	0.356792	0.165303	0.340426	0.207856	0.317512	0.274959	0.289689	0.350245	0.258592	0.410802	0.234043	0.474632	0.211129	0.538462	0.193126	0.620295	0.170213	0.692308	0.153846	0.782324	0.139116	0.893617	0.129296
232	Rhodnius ecuadoriensis	Non-Viable	90	0.883378	0.472719	0.165845	0.100164	0.188834	0.0935959	0.211822	0.0919539	0.233169	0.0903119	0.256157	0.095238	0.27422	0.10509	0.27422	0.136289	0.279146	0.146141	0.288998	0.137931	0.295566	0.1133	0.303776	0.0935959	0.320197	0.0804597	0.346469	0.0706075	0.384236	0.0673234	0.435139	0.0640393	0.512315	0.0640393	0.602626	0.0673234	0.702791	0.0738915	0.806239	0.0821017	0.899835	0.0903119	1.00492	0.101806	1.09852	0.116584
233	Rhodnius ecuadoriensis	Non-Viable	90	0.863513	0.511208	0.207234	0.0921041	0.228616	0.0888147	0.256576	0.08717	0.281247	0.0888147	0.305917	0.0953936	0.32072	0.110196	0.324009	0.136511	0.335522	0.131577	0.342101	0.113485	0.34868	0.08717	0.366772	0.0690781	0.389798	0.0575651	0.424337	0.0542757	0.457231	0.0509862	0.524665	0.0559204	0.572361	0.0608545	0.672689	0.0740123	0.741767	0.0822358	0.842095	0.098683	0.911173	0.108551	0.996698	0.126643	1.07564	0.149669
234	Rhodnius ecuadoriensis	Non-Viable	87	0.825661	0.481384	0.0757825	0.276771	0.0971993	0.266886	0.115321	0.258649	0.143328	0.253707	0.166392	0.255354	0.189456	0.260297	0.202636	0.280066	0.210873	0.294893	0.21911	0.288303	0.212521	0.257002	0.212521	0.222405	0.224053	0.204283	0.253707	0.187809	0.306425	0.164745	0.362438	0.14168	0.425041	0.121911	0.514003	0.0988468	0.609555	0.0807249	0.693575	0.0691928	0.766063	0.0593081	0.841845	0.0543657	0.930807	0.0510708
235	Rhodnius ecuadoriensis	Non-Viable	92	0.818832	0.566998	0.114049	0.30909	0.130578	0.298347	0.159504	0.285124	0.186777	0.280165	0.205785	0.281818	0.212396	0.290082	0.213223	0.314876	0.212396	0.331405	0.22314	0.332231	0.228925	0.323966	0.230578	0.305785	0.230578	0.284297	0.23471	0.265289	0.245454	0.249586	0.270248	0.233058	0.324793	0.210744	0.403305	0.190909	0.482644	0.173553	0.586776	0.157851	0.719834	0.14876	0.873553	0.147934	1.00496	0.155372
236	Rhodnius ecuadoriensis	Non-Viable	86	0.880216	0.449983	0.116883	0.212662	0.142857	0.201298	0.175324	0.191558	0.193182	0.188311	0.206169	0.196428	0.217532	0.224026	0.224026	0.219156	0.230519	0.198052	0.237013	0.173701	0.248376	0.152597	0.26948	0.13474	0.305194	0.121753	0.370129	0.108766	0.444805	0.0941557	0.532467	0.0762986	0.605519	0.0616882	0.691558	0.0503246	0.77922	0.0454545	0.873375	0.0470779	0.975648	0.0503246	1.08928	0.0584415	1.17857	0.0681817
237	Rhodnius ecuadoriensis	Non-Viable	82	0.900862	0.5402	0.218331	0.271663	0.236664	0.256663	0.256663	0.24833	0.281663	0.241664	0.29833	0.24333	0.323329	0.259997	0.338329	0.27833	0.348329	0.269997	0.353329	0.249997	0.361662	0.22833	0.374995	0.203331	0.399995	0.189998	0.448328	0.174998	0.52166	0.158331	0.614992	0.144998	0.696658	0.136665	0.798323	0.133332	0.903322	0.134998	0.981654	0.141665	1.07499	0.151665	1.17499	0.168331	1.27498	0.186664
238	Rhodnius ecuadoriensis	Non-Viable	83	0.889197	0.506401	0.105351	0.369565	0.122074	0.352843	0.145485	0.337793	0.172241	0.326087	0.188963	0.329431	0.202341	0.341137	0.212375	0.359532	0.219064	0.356187	0.220736	0.342809	0.217391	0.316054	0.222408	0.287625	0.23913	0.267559	0.27592	0.247492	0.349498	0.217391	0.439799	0.182274	0.531773	0.148829	0.603679	0.128763	0.702341	0.110368	0.809365	0.0936455	0.904682	0.083612	1.00836	0.0769231	1.11371	0.0752508
239	Rhodnius ecuadoriensis	Non-Viable	82	0.804428	0.52735	0.134988	0.164985	0.166652	0.156653	0.194983	0.154986	0.216647	0.163319	0.231646	0.181651	0.233313	0.209981	0.248311	0.208315	0.25831	0.188317	0.266643	0.163319	0.276642	0.133321	0.294974	0.119989	0.328304	0.111657	0.391632	0.108324	0.484957	0.104991	0.584948	0.103324	0.689939	0.10999	0.799929	0.123322	0.909919	0.138321	1.03824	0.163319	1.15323	0.188317	1.26155	0.216647	1.38654	0.249978
240	Rhodnius ecuadoriensis	Non-Viable	88	0.838186	0.535285	0.0748743	0.415968	0.0931769	0.407649	0.113143	0.400993	0.131446	0.389346	0.146421	0.384355	0.16306	0.387682	0.174707	0.400993	0.186354	0.417632	0.194673	0.409313	0.20632	0.394338	0.20632	0.366052	0.209648	0.33943	0.219631	0.311144	0.244589	0.291178	0.284522	0.269547	0.374371	0.237934	0.449246	0.212976	0.530775	0.188018	0.623952	0.164723	0.728776	0.143093	0.831936	0.12479	0.946744	0.109816
241	Rhodnius ecuadoriensis	Non-Viable	91	0.907886	0.502949	0.207577	0.118616	0.232289	0.108731	0.257	0.102141	0.278417	0.102141	0.294891	0.12191	0.304776	0.13509	0.314661	0.1285	0.324545	0.110378	0.332782	0.0823719	0.349257	0.0658975	0.378911	0.0593078	0.421744	0.052718	0.487642	0.0477757	0.574956	0.0444808	0.64909	0.0461283	0.73311	0.0477757	0.828661	0.0576603	0.920918	0.0708398	1.01317	0.0889616	1.11861	0.110378	1.2224	0.13509	1.31301	0.161449
242	Rhodnius ecuadoriensis	Non-Viable	81	0.892416	0.428146	0.133111	0.214642	0.14975	0.201331	0.176373	0.193012	0.198003	0.184692	0.229617	0.186356	0.246256	0.207987	0.254576	0.202995	0.254576	0.178037	0.261231	0.148087	0.274542	0.12812	0.31614	0.109817	0.396007	0.0848586	0.49584	0.0565724	0.567388	0.0366057	0.658902	0.0232945	0.767055	0.014975	0.865225	0.0116473	0.966722	0.0116473	1.06489	0.0166389	1.16805	0.0266223	1.24958	0.0366057	1.34443	0.0499168
243	Rhodnius ecuadoriensis	Non-Viable	83	0.876442	0.474853	0.131363	0.357963	0.142857	0.346469	0.167487	0.330049	0.19376	0.321839	0.21018	0.325123	0.221675	0.338259	0.231527	0.356321	0.247947	0.349753	0.254515	0.334975	0.251231	0.310344	0.254515	0.285714	0.267652	0.269294	0.303776	0.247947	0.369458	0.215106	0.440065	0.188834	0.518883	0.160919	0.605911	0.134647	0.719211	0.110016	0.816091	0.095238	0.924465	0.0804597	1.02463	0.0673234	1.13629	0.0591132
244	Rhodnius ecuadoriensis	Non-Viable	85	0.853735	0.507592	0.174202	0.247903	0.197652	0.237853	0.222778	0.232828	0.247903	0.231153	0.268003	0.241203	0.273028	0.271353	0.283079	0.262978	0.289779	0.249578	0.294804	0.222778	0.303179	0.201002	0.323279	0.180902	0.37018	0.165827	0.460631	0.147402	0.556107	0.130652	0.643208	0.118926	0.740359	0.108876	0.842535	0.105526	0.948062	0.108876	1.04019	0.112226	1.13734	0.117251	1.23952	0.128977	1.33667	0.142377
[truncated: 140 more columns]

## Sheet: Data_Operculum_Triatomini.txt
N	Species	Viability status	x1	y1	x2	y2	x3	y3	x4	y4	x5	y5	x6	y6	x7	y7	x8	y8	x9	y9	x10	y10	x11	y11	x12	y12	x13	y13	x14	y14
1	Panstrongylus chinai	Viable	0.30716	0.284123	0.370601	0.231117	0.436802	0.186068	0.503623	0.157679	0.570928	0.142325	0.638554	0.135618	0.706879	0.147719	0.775702	0.173231	0.844914	0.20919	0.914654	0.25938	0.791718	0.275555	0.670757	0.281597	0.549715	0.285858	0.428833	0.293602
2	Panstrongylus chinai	Viable	0.376701	0.22534	0.446706	0.16753	0.518417	0.131016	0.589483	0.108776	0.659931	0.100228	0.72984	0.103599	0.799325	0.116382	0.868117	0.144516	0.936179	0.188812	1.0034	0.251701	0.875777	0.250911	0.750836	0.249117	0.625923	0.24657	0.500943	0.245847
3	Panstrongylus chinai	Viable	0.455326	0.304983	0.527115	0.261843	0.600153	0.230186	0.670464	0.216805	0.73942	0.212505	0.806252	0.222442	0.871134	0.245448	0.93408	0.281437	0.994732	0.332804	1.05412	0.392612	0.929013	0.396215	0.808271	0.389764	0.688655	0.37538	0.570335	0.351852
4	Panstrongylus chinai	Viable	0.373709	0.353091	0.45093	0.289713	0.527556	0.255161	0.602214	0.236902	0.67511	0.233214	0.746366	0.243102	0.815959	0.266743	0.884173	0.3018	0.950369	0.353559	1.01374	0.428692	0.882185	0.424579	0.7535	0.420479	0.626441	0.402077	0.498977	0.387241
5	Panstrongylus chinai	Viable	0.189829	0.40254	0.24076	0.334169	0.297664	0.28366	0.357165	0.244739	0.4201	0.22115	0.485065	0.206618	0.55242	0.202758	0.623113	0.213797	0.697341	0.240614	0.772029	0.26949	0.656319	0.305839	0.540379	0.332919	0.425181	0.363164	0.309585	0.391712
6	Panstrongylus chinai	Viable	0.271038	0.360261	0.335276	0.300452	0.402567	0.255877	0.470586	0.228879	0.539199	0.2162	0.608276	0.214724	0.677725	0.222212	0.747814	0.245139	0.818593	0.284732	0.88971	0.332484	0.764871	0.35434	0.641643	0.360417	0.518271	0.36364	0.394946	0.367786
7	Panstrongylus chinai	Viable	0.119895	0.313768	0.174185	0.242589	0.232421	0.179559	0.296291	0.139146	0.363352	0.111538	0.432657	0.0929356	0.504455	0.0843373	0.579842	0.0901501	0.659369	0.112576	0.74403	0.155609	0.623277	0.208772	0.50098	0.248698	0.376707	0.281011	0.250169	0.30459
8	Panstrongylus chinai	Viable	0.211938	0.483564	0.265507	0.407452	0.324248	0.347249	0.387859	0.312223	0.453401	0.287175	0.52181	0.276948	0.591577	0.273742	0.664747	0.288126	0.741763	0.322389	0.820069	0.363322	0.697111	0.388946	0.576985	0.418334	0.456556	0.44623	0.33555	0.471295
9	Panstrongylus chinai	Viable	0.247448	0.256801	0.30675	0.18291	0.369987	0.128393	0.435088	0.0965418	0.501011	0.0746761	0.568671	0.0739259	0.636829	0.079227	0.70644	0.102196	0.77758	0.143746	0.850335	0.204931	0.729459	0.232309	0.610025	0.250123	0.490045	0.261958	0.369384	0.266357
10	Panstrongylus chinai	Viable	0.249999	0.383159	0.321008	0.311834	0.395224	0.261166	0.470037	0.227688	0.545509	0.213147	0.621545	0.214851	0.697881	0.225194	0.774846	0.253616	0.852433	0.299939	0.930407	0.357386	0.793009	0.377966	0.657641	0.388296	0.521986	0.391875	0.386176	0.391841
11	Panstrongylus chinai	Viable	0.257704	0.443491	0.312123	0.372886	0.37169	0.319014	0.434386	0.28232	0.49811	0.251275	0.5658	0.242003	0.635713	0.244937	0.707547	0.258418	0.78159	0.284028	0.859584	0.331334	0.74315	0.3829	0.624931	0.414394	0.504465	0.434201	0.383493	0.451373
12	Panstrongylus chinai	Viable	0.243197	0.270408	0.301632	0.211938	0.363218	0.16173	0.426688	0.12945	0.491377	0.108767	0.557792	0.104506	0.625039	0.108168	0.693868	0.12688	0.764004	0.158032	0.835884	0.205782	0.718424	0.243866	0.601195	0.26426	0.482618	0.272905	0.363816	0.279582
13	Panstrongylus chinai	Viable	0.258667	0.312483	0.318892	0.2319	0.384037	0.176772	0.451117	0.14073	0.519146	0.114053	0.589326	0.108594	0.660516	0.113109	0.733545	0.135753	0.808428	0.176702	0.886237	0.246514	0.763092	0.297906	0.639086	0.320557	0.513691	0.330634	0.387948	0.337565
14	Panstrongylus chinai	Viable	0.383501	0.364794	0.452473	0.295926	0.523804	0.249157	0.59495	0.221076	0.665919	0.210893	0.736771	0.212579	0.807523	0.224435	0.878097	0.254239	0.948488	0.302706	1.0187	0.369045	0.889599	0.377546	0.763065	0.379255	0.636535	0.379249	0.510006	0.378397
15	Panstrongylus chinai	Viable	0.359215	0.209898	0.427104	0.144157	0.49803	0.0964245	0.569589	0.0691243	0.641569	0.0554365	0.713842	0.0512309	0.786561	0.061411	0.859652	0.0836306	0.933379	0.126414	1.00768	0.187713	0.876876	0.214074	0.748138	0.230348	0.618898	0.233777	0.489593	0.235568
16	Panstrongylus chinai	Viable	0.236439	0.3161	0.301275	0.237193	0.370037	0.179682	0.440162	0.140715	0.512161	0.127283	0.584836	0.12306	0.658697	0.134977	0.733415	0.158571	0.809956	0.206981	0.887283	0.2661	0.756833	0.295479	0.627404	0.308811	0.497284	0.31371	0.367178	0.318762
17	Panstrongylus chinai	Viable	0.544218	0.337585	0.619721	0.29434	0.695358	0.266967	0.768197	0.255009	0.838741	0.255699	0.907437	0.266566	0.974354	0.287236	1.03865	0.322349	1.09977	0.374975	1.15731	0.447279	1.02747	0.452979	0.904168	0.438375	0.782327	0.415414	0.66184	0.384699
18	Panstrongylus chinai	Viable	0.32483	0.293367	0.393292	0.228806	0.464822	0.183657	0.536772	0.152257	0.609345	0.141167	0.682097	0.13592	0.755354	0.147179	0.829074	0.173574	0.90329	0.216136	0.977891	0.271259	0.845997	0.293239	0.716005	0.30102	0.585873	0.305174	0.455621	0.306227
19	Panstrongylus chinai	Viable	0.21075	0.325937	0.268376	0.273807	0.32844	0.223558	0.391051	0.187511	0.455763	0.163186	0.522587	0.150644	0.591552	0.150035	0.663321	0.16507	0.73688	0.190088	0.810575	0.215869	0.696448	0.27747	0.578535	0.308127	0.458248	0.326249	0.337083	0.33974
20	Panstrongylus chinai	Viable	0.242346	0.320576	0.30423	0.259488	0.369981	0.211058	0.438041	0.180366	0.507255	0.158546	0.578225	0.150213	0.650841	0.154531	0.72472	0.168557	0.800454	0.196833	0.877546	0.235543	0.7534	0.285949	0.628391	0.314388	0.501205	0.327189	0.37394	0.339431
21	Panstrongylus chinai	Viable	0.407756	0.251723	0.483359	0.198323	0.560743	0.157583	0.636569	0.136373	0.711612	0.124963	0.785392	0.129383	0.858157	0.146514	0.929686	0.179133	0.999347	0.235154	1.0681	0.302584	0.933452	0.297338	0.80158	0.292104	0.669886	0.284423	0.538134	0.277537
22	Panstrongylus chinai	Viable	0.402209	0.411562	0.468431	0.363939	0.5368	0.32824	0.604583	0.306157	0.671934	0.294077	0.738614	0.297567	0.804896	0.310283	0.870335	0.342558	0.935335	0.385017	0.999994	0.435372	0.87721	0.462541	0.757899	0.465844	0.63876	0.464229	0.519862	0.455731
23	Panstrongylus chinai	Viable	0.563137	0.135665	0.643135	0.0888586	0.7229	0.0594443	0.799298	0.047907	0.873669	0.0471299	0.945294	0.0609336	1.01422	0.0890559	1.08078	0.129801	1.14434	0.186405	1.20562	0.255118	1.06747	0.271032	0.938863	0.251062	0.811473	0.224409	0.684601	0.194904
24	Panstrongylus chinai	Viable	0.392114	0.214892	0.466562	0.157597	0.542201	0.119881	0.616514	0.0985332	0.689397	0.0948403	0.761374	0.102342	0.832335	0.122373	0.902027	0.158081	0.970148	0.213191	1.0385	0.265405	0.904704	0.286728	0.775509	0.282994	0.646523	0.276418	0.517864	0.265397
25	Panstrongylus chinai	Viable	0.393101	0.210344	0.462151	0.154309	0.533831	0.106875	0.605647	0.0776014	0.677578	0.0638056	0.749593	0.0612416	0.821716	0.0732677	0.893943	0.0991567	0.966323	0.145708	1.03879	0.203447	0.908676	0.273246	0.780269	0.288817	0.651606	0.287944	0.522822	0.279302
26	Panstrongylus chinai	Viable	0.280391	0.320929	0.343839	0.256732	0.411269	0.208042	0.480251	0.173261	0.551126	0.155438	0.622871	0.145403	0.695733	0.145377	0.770385	0.161386	0.847427	0.198808	0.925628	0.246609	0.799519	0.300693	0.672124	0.325576	0.543529	0.340499	0.413419	0.342836
27	Panstrongylus chinai	Viable	0.236485	0.343748	0.303122	0.271658	0.374316	0.224339	0.446676	0.189812	0.52038	0.17006	0.595019	0.160587	0.67117	0.167715	0.748562	0.188474	0.82752	0.226443	0.907934	0.280404	0.776005	0.335235	0.642789	0.354129	0.509043	0.367672	0.373619	0.364323
28	Panstrongylus chinai	Viable	0.481894	0.165516	0.557515	0.115604	0.634237	0.0787886	0.709	0.0558448	0.780642	0.0549955	0.850987	0.063324	0.919201	0.0867372	0.984567	0.130316	1.04872	0.182456	1.11034	0.252585	0.979955	0.252672	0.854597	0.237159	0.728799	0.224931	0.604131	0.204285
29	Panstrongylus chinai	Viable	0.697529	0.190704	0.775762	0.158081	0.853927	0.136029	0.926286	0.131522	0.993186	0.143508	1.0576	0.162991	1.11606	0.200504	1.17135	0.247569	1.2216	0.309852	1.26964	0.37883	1.1471	0.357776	1.03245	0.322961	0.91803	0.287429	0.805895	0.244864
30	Panstrongylus chinai	Viable	0.565473	0.246597	0.643541	0.203585	0.722352	0.170949	0.797103	0.155886	0.867723	0.158708	0.934542	0.177987	0.999911	0.203539	1.06025	0.250885	1.11699	0.313758	1.17176	0.385202	1.04499	0.37092	0.924121	0.344238	0.803897	0.314698	0.683494	0.285951
31	Panstrongylus chinai	Viable	0.492118	0.286339	0.567381	0.23905	0.64437	0.20385	0.720246	0.180345	0.794336	0.175601	0.86723	0.183419	0.939183	0.201113	1.00966	0.234345	1.07862	0.283445	1.14623	0.34676	1.01231	0.343983	0.881443	0.338849	0.751282	0.325741	0.621058	0.31335
32	Panstrongylus chinai	Viable	0.361862	0.338134	0.427004	0.288148	0.494434	0.254179	0.561619	0.233045	0.628567	0.224506	0.695352	0.224503	0.761913	0.23636	0.82828	0.258431	0.894343	0.296566	0.960164	0.347456	0.838231	0.36611	0.719074	0.365284	0.599863	0.369479	0.480768	0.362713
33	Panstrongylus chinai	Viable	0.221842	0.302046	0.278965	0.237206	0.339598	0.182374	0.402897	0.148442	0.467804	0.127103	0.534171	0.117214	0.602574	0.123278	0.67316	0.146454	0.744897	0.178651	0.818255	0.223548	0.696551	0.234481	0.578196	0.25372	0.458917	0.266227	0.340499	0.285007
34	Panstrongylus chinai	Viable	0.174914	0.360919	0.226701	0.304244	0.282705	0.256754	0.340968	0.218297	0.401692	0.189678	0.465729	0.174308	0.531624	0.166367	0.600783	0.171475	0.672854	0.188227	0.747436	0.215016	0.636195	0.262473	0.520961	0.287414	0.407569	0.319406	0.292544	0.345146
35	Panstrongylus chinai	Non-Viable	0.256302	0.196638	0.324277	0.144506	0.39523	0.105765	0.46658	0.0764976	0.538487	0.0604405	0.610926	0.057072	0.683758	0.0630367	0.757435	0.0890985	0.831818	0.131973	0.905881	0.167227	0.774094	0.173984	0.644739	0.181502	0.515306	0.18747	0.386031	0.19658
36	Panstrongylus chinai	Non-Viable	0.359322	0.410169	0.423959	0.371183	0.491128	0.336428	0.558217	0.314405	0.625233	0.304231	0.69218	0.305078	0.759079	0.313537	0.825888	0.336422	0.892624	0.371156	0.959322	0.411864	0.837327	0.42712	0.717848	0.433054	0.598355	0.432209	0.478861	0.431363
37	Panstrongylus chinai	Non-Viable	0.436186	0.166083	0.507745	0.124866	0.579466	0.10465	0.650421	0.0901615	0.719781	0.0875799	0.787586	0.0966217	0.853958	0.116367	0.918559	0.149339	0.98195	0.191357	1.0437	0.245628	0.920937	0.220993	0.800796	0.198981	0.679608	0.185256	0.557768	0.176693
38	Panstrongylus chinai	Non-Viable	0.357991	0.290815	0.426898	0.24505	0.498245	0.204929	0.569042	0.180186	0.639222	0.172731	0.70902	0.175953	0.778419	0.190336	0.847416	0.215972	0.915687	0.261899	0.983838	0.311223	0.855701	0.33837	0.73073	0.346	0.606135	0.340106	0.48178	0.325645
39	Panstrongylus chinai	Non-Viable	0.35809	0.287992	0.423715	0.247476	0.491933	0.214491	0.560261	0.190865	0.628737	0.179905	0.697343	0.179922	0.766057	0.189199	0.83491	0.210347	0.903892	0.242394	0.972923	0.278702	0.84897	0.3303	0.726682	0.341208	0.604244	0.344637	0.4816	0.337867
40	Panstrongylus chinai	Non-Viable	0.397959	0.247449	0.473276	0.190006	0.546636	0.17122	0.6198	0.154005	0.691434	0.149035	0.76086	0.161753	0.829594	0.180018	0.897321	0.206341	0.962186	0.255584	1.02466	0.32398	0.895878	0.318532	0.770565	0.307842	0.645507	0.29498	0.521118	0.276444
41	Panstrongylus chinai	Non-Viable	0.360066	0.284128	0.429307	0.239742	0.501001	0.202221	0.572444	0.174849	0.643339	0.169731	0.714106	0.169772	0.784622	0.180003	0.854632	0.210742	0.924392	0.251629	0.994022	0.29778	0.864631	0.325913	0.738214	0.331869	0.611955	0.328485	0.485838	0.316571
42	Panstrongylus chinai	Non-Viable	0.326514	0.243185	0.392013	0.193923	0.4602	0.15129	0.52879	0.120717	0.597948	0.107159	0.667501	0.105408	0.737311	0.111385	0.807806	0.137832	0.878666	0.175236	0.94978	0.220227	0.824008	0.244775	0.699943	0.251753	0.575763	0.25597	0.451655	0.261921
43	Panstrongylus chinai	Non-Viable	0.186006	0.275596	0.245198	0.198229	0.309648	0.145166	0.376119	0.108381	0.44444	0.0865067	0.514834	0.081334	0.586297	0.0847729	0.659768	0.104386	0.73591	0.145528	0.813135	0.195391	0.689848	0.240783	0.565581	0.262187	0.440613	0.278337	0.31531	0.291973
44	Panstrongylus chinai	Non-Viable	0.251705	0.344708	0.314406	0.285774	0.381302	0.240627	0.450651	0.212311	0.521411	0.193673	0.593703	0.185547	0.667002	0.184333	0.742635	0.199131	0.820478	0.22909	0.896752	0.248292	0.77974	0.356215	0.651982	0.380791	0.521823	0.389853	0.39084	0.393598
45	Panstrongylus chinai	Non-Viable	0.343641	0.274912	0.412499	0.219927	0.484134	0.175289	0.556187	0.146875	0.628552	0.130614	0.701336	0.13062	0.774319	0.138353	0.84781	0.16581	0.9217	0.208809	0.995699	0.256012	0.863778	0.27407	0.733765	0.274909	0.603898	0.280069	0.474033	0.285257
46	Panstrongylus chinai	Non-Viable	0.138655	0.295797	0.192222	0.204305	0.255859	0.147609	0.321688	0.100287	0.391133	0.0684256	0.463404	0.04865	0.540191	0.0481828	0.619662	0.0591914	0.703482	0.0887952	0.792432	0.140335	0.670537	0.214092	0.543353	0.258291	0.410862	0.280685	0.277989	0.301514
47	Panstrongylus chinai	Non-Viable	0.14562	0.310599	0.201446	0.240234	0.262843	0.184282	0.328036	0.143156	0.396067	0.113107	0.466173	0.0911602	0.541346	0.0889998	0.618137	0.0931588	0.699639	0.115707	0.782811	0.144778	0.664844	0.219107	0.536952	0.249172	0.408334	0.276511	0.280275	0.305948
48	Panstrongylus chinai	Non-Viable	0.369791	0.182291	0.440379	0.13542	0.513419	0.103325	0.586329	0.0816345	0.659109	0.0703156	0.731748	0.070323	0.804236	0.0824812	0.876572	0.106758	0.948767	0.14235	1.02083	0.188368	0.888593	0.173606	0.758934	0.166668	0.629235	0.168398	0.499486	0.181417
49	Panstrongylus chinai	Non-Viable	0.355289	0.249131	0.420476	0.204606	0.488363	0.165212	0.556777	0.136108	0.625984	0.122461	0.695809	0.120856	0.766066	0.127702	0.836626	0.140437	0.908388	0.176622	0.980256	0.214886	0.856094	0.267813	0.732623	0.292001	0.608165	0.299725	0.483342	0.301376
50	Panstrongylus chinai	Non-Viable	0.385663	0.164675	0.448491	0.111724	0.514282	0.0725023	0.580498	0.0450568	0.647094	0.0281446	0.71421	0.0256261	0.781786	0.0358588	0.849638	0.0537299	0.918077	0.0878529	0.987196	0.140784	0.864262	0.130625	0.744306	0.132316	0.624193	0.130524	0.504891	0.146767
51	Panstrongylus chinai	Non-Viable	0.534733	0.278807	0.6109	0.232306	0.687281	0.204357	0.760659	0.197049	0.833108	0.196124	0.903727	0.207782	0.972498	0.232146	1.03968	0.267403	1.10571	0.310612	1.16946	0.369483	1.03232	0.408249	0.905805	0.391149	0.77956	0.372131	0.654647	0.343506
52	Panstrongylus chinai	Non-Viable	0.146401	0.511118	0.194968	0.446819	0.250218	0.398993	0.306279	0.353906	0.36656	0.323077	0.430723	0.305366	0.497767	0.29739	0.568496	0.301865	0.643409	0.320477	0.718305	0.339033	0.621333	0.434662	0.509198	0.475224	0.39475	0.508266	0.278136	0.534268
53	Panstrongylus chinai	Non-Viable	0.490053	0.234177	0.567791	0.180967	0.644792	0.152961	0.719896	0.137322	0.792573	0.137513	0.86378	0.147286	0.932601	0.172619	0.999869	0.208075	1.06468	0.259568	1.12658	0.330018	0.990393	0.354612	0.862282	0.345215	0.735963	0.323553	0.610457	0.296322
54	Panstrongylus chinai	Non-Viable	0.871047	0.38684	0.954295	0.365345	1.03284	0.362457	1.1092	0.364306	1.17824	0.38213	1.242	0.411426	1.29972	0.453857	1.35221	0.507702	1.39858	0.57486	1.4421	0.648242	1.31581	0.6158	1.20045	0.567747	1.08427	0.521479	0.971009	0.468799
55	Panstrongylus chinai	Non-Viable	0.468421	0.195614	0.541813	0.148316	0.616149	0.117587	0.689192	0.0975467	0.760091	0.0952151	0.829836	0.102421	0.897701	0.12516	0.963945	0.161286	1.02839	0.212319	1.09211	0.269298	0.964396	0.260089	0.83943	0.252527	0.714485	0.244788	0.590076	0.232325
56	Panstrongylus chinai	Non-Viable	0.393599	0.200692	0.460526	0.142698	0.530257	0.0994665	0.600285	0.0735156	0.670521	0.0596719	0.740935	0.0561909	0.811557	0.0648765	0.882447	0.0890987	0.953603	0.128902	1.02509	0.187716	0.896765	0.190297	0.771042	0.195561	0.645293	0.199828	0.519568	0.205026
57	Panstrongylus howardi	Viable	0.401686	0.43982	0.482396	0.377144	0.56375	0.336297	0.643409	0.313484	0.721407	0.307722	0.798422	0.312467	0.873743	0.334501	0.947538	0.372636	1.01994	0.425312	1.08981	0.504226	0.948215	0.510768	0.810049	0.510158	0.672832	0.498972	0.536733	0.475379
58	Panstrongylus howardi	Viable	0.260309	0.262027	0.323193	0.183828	0.390818	0.126194	0.460493	0.0855992	0.532392	0.0635011	0.606036	0.0559013	0.680584	0.0558213	0.757626	0.0764732	0.836844	0.115215	0.919244	0.180412	0.783582	0.180624	0.651232	0.189111	0.519579	0.202994	0.389862	0.23187
59	Panstrongylus howardi	Viable	0.569584	0.406355	0.6568	0.363297	0.742779	0.336424	0.823706	0.327627	0.899548	0.33694	0.972881	0.35529	1.04322	0.384225	1.10889	0.42986	1.16913	0.494946	1.22164	0.587625	1.08515	0.563983	0.949857	0.547935	0.820373	0.510684	0.692676	0.466939
60	Panstrongylus howardi	Viable	0.301036	0.399652	0.363631	0.337368	0.428752	0.298441	0.493838	0.271625	0.558855	0.261244	0.623802	0.261244	0.68875	0.27422	0.753629	0.299306	0.818473	0.333043	0.883213	0.399652	0.764874	0.429928	0.649027	0.442039	0.533076	0.440309	0.417126	0.431658
61	Panstrongylus howardi	Viable	0.276359	0.425168	0.335032	0.337447	0.400882	0.282005	0.468467	0.237992	0.539487	0.216189	0.611867	0.203434	0.686527	0.205271	0.764179	0.226359	0.844043	0.262073	0.927716	0.322277	0.796424	0.347141	0.666833	0.369284	0.536391	0.386222	0.4068	0.408229
62	Panstrongylus howardi	Viable	0.460884	0.42517	0.533912	0.367347	0.60881	0.323946	0.682551	0.301803	0.755646	0.290714	0.827925	0.295	0.899524	0.311088	0.970374	0.340884	1.04027	0.388469	1.10884	0.459184	0.975442	0.487075	0.845578	0.497381	0.716531	0.490578	0.587755	0.477789
63	Panstrongylus howardi	Viable	0.27551	0.488095	0.343776	0.407279	0.416122	0.350374	0.489694	0.311293	0.564524	0.289966	0.640374	0.283163	0.717381	0.292721	0.795952	0.324082	0.875374	0.368299	0.956633	0.437925	0.819932	0.46602	0.684728	0.482993	0.54932	0.497517	0.413673	0.508537
64	Panstrongylus howardi	Viable	0.333326	0.45067	0.398018	0.397984	0.465738	0.359686	0.533695	0.327475	0.602537	0.316353	0.671787	0.316421	0.741513	0.327475	0.811648	0.348733	0.882361	0.384379	0.953209	0.42346	0.82743	0.431997	0.703895	0.436316	0.580565	0.444854	0.457268	0.454173
65	Panstrongylus howardi	Viable	0.400509	0.525074	0.481546	0.471511	0.563897	0.430647	0.643306	0.411928	0.720294	0.411478	0.795794	0.422654	0.869564	0.44691	0.941777	0.483172	1.01153	0.537738	1.07869	0.612442	0.938386	0.613722	0.802957	0.599155	0.667769	0.582823	0.53279	0.564762
66	Panstrongylus howardi	Viable	0.164089	0.468213	0.219381	0.399416	0.278729	0.339038	0.341753	0.293436	0.408763	0.26378	0.479966	0.250928	0.553402	0.246942	0.630687	0.258351	0.710275	0.278832	0.792096	0.308419	0.673952	0.374914	0.547938	0.403814	0.421581	0.43134	0.293677	0.453024
67	Panstrongylus howardi	Viable	0.381849	0.40411	0.455205	0.344966	0.529897	0.306575	0.603596	0.282603	0.675959	0.278151	0.74774	0.282329	0.818562	0.300445	0.888185	0.336336	0.957158	0.381747	1.02483	0.446062	0.89387	0.440788	0.766027	0.42887	0.638082	0.418562	0.509829	0.413493
68	Panstrongylus howardi	Viable	0.378005	0.432987	0.448348	0.363366	0.520787	0.323057	0.593021	0.298967	0.665013	0.286046	0.736869	0.284328	0.808483	0.293778	0.87972	0.328142	0.950853	0.370238	1.02147	0.441578	0.890682	0.441578	0.76247	0.443296	0.634257	0.446733	0.506114	0.444155
69	Panstrongylus howardi	Viable	0.339588	0.345561	0.407574	0.2858	0.477949	0.247439	0.548222	0.217576	0.61829	0.205596	0.688255	0.207303	0.758118	0.219248	0.827811	0.245698	0.897367	0.287507	0.966718	0.349827	0.839244	0.348974	0.71433	0.348974	0.589416	0.348121	0.464502	0.350681
70	Panstrongylus howardi	Viable	0.44539	0.365186	0.524161	0.298599	0.603682	0.256654	0.6816	0.234504	0.758391	0.226825	0.834125	0.232046	0.908834	0.249862	0.982315	0.283002	1.05433	0.33423	1.12371	0.418086	0.986957	0.392353	0.851326	0.388871	0.716105	0.379588	0.580474	0.376175
71	Panstrongylus howardi	Viable	0.464766	0.506861	0.544729	0.444148	0.62569	0.398375	0.703523	0.381434	0.779432	0.381572	0.854585	0.388754	0.9285	0.407001	1.00032	0.444663	1.06963	0.504971	1.13743	0.579024	0.99977	0.572976	0.864928	0.566791	0.730979	0.552221	0.596481	0.542977
72	Panstrongylus howardi	Viable	0.267918	0.430887	0.336928	0.354164	0.410034	0.303788	0.48413	0.268874	0.559386	0.251775	0.635222	0.244164	0.712082	0.251911	0.79	0.276724	0.869113	0.319352	0.949659	0.384812	0.810751	0.384915	0.675017	0.396007	0.539147	0.405358	0.403208	0.413857
73	Panstrongylus howardi	Viable	0.296233	0.547945	0.355103	0.481918	0.418048	0.427911	0.483014	0.386712	0.550993	0.364658	0.620445	0.352055	0.692705	0.357158	0.766096	0.369315	0.842911	0.403322	0.921233	0.446918	0.794247	0.465514	0.670342	0.489589	0.545959	0.511027	0.423288	0.542603
74	Panstrongylus howardi	Viable	0.477993	0.448063	0.568063	0.391232	0.657817	0.353592	0.7425	0.343803	0.825246	0.345	0.905282	0.360986	0.983451	0.387359	1.05901	0.428239	1.13092	0.489225	1.19806	0.576585	1.04944	0.563099	0.904754	0.544718	0.761021	0.520915	0.617746	0.494542
75	Panstrongylus howardi	Viable	0.351534	0.401875	0.425288	0.34208	0.500748	0.303718	0.575389	0.282422	0.649211	0.278121	0.722692	0.281398	0.795763	0.293445	0.868254	0.318087	0.939619	0.366687	1.01023	0.430885	0.876241	0.428223	0.74491	0.425765	0.613648	0.421431	0.482352	0.417199
76	Panstrongylus howardi	Viable	0.326792	0.469283	0.401297	0.406143	0.47802	0.363481	0.554437	0.337031	0.63058	0.328498	0.706519	0.329317	0.782253	0.342116	0.857679	0.371126	0.932867	0.415495	1.00768	0.479522	0.869386	0.482048	0.733754	0.477816	0.598055	0.478635	0.462389	0.478635
77	Panstrongylus howardi	Viable	0.394068	0.439831	0.477559	0.372102	0.559356	0.339627	0.639153	0.322678	0.716915	0.321085	0.793424	0.329356	0.868237	0.350475	0.940847	0.388576	1.01142	0.442305	1.07797	0.527119	0.93678	0.526949	0.799831	0.515322	0.662949	0.503424	0.526814	0.485356
78	Panstrongylus howardi	Viable	0.303752	0.448803	0.372285	0.381499	0.444332	0.331807	0.517028	0.291705	0.591123	0.273104	0.666139	0.268906	0.741634	0.2715	0.818596	0.296892	0.896684	0.339657	0.976104	0.402728	0.839756	0.412353	0.705696	0.420578	0.571908	0.432762	0.438359	0.44795
79	Panstrongylus howardi	Viable	0.349826	0.307292	0.423021	0.236979	0.498958	0.190104	0.574965	0.159722	0.651111	0.149306	0.727292	0.148438	0.803542	0.158021	0.879896	0.184896	0.956389	0.231771	1.03299	0.301215	0.894271	0.300347	0.758125	0.300347	0.622049	0.304688	0.485937	0.304688
80	Panstrongylus howardi	Viable	0.404107	0.434073	0.480305	0.369005	0.55712	0.332977	0.633284	0.3063	0.708181	0.296916	0.782016	0.302122	0.855063	0.318217	0.926844	0.351608	0.997186	0.404826	1.06592	0.480305	0.9277	0.527326	0.794927	0.532497	0.662804	0.528216	0.53188	0.5051
81	Panstrongylus howardi	Viable	0.403061	0.254252	0.46983	0.198129	0.539252	0.155612	0.608741	0.126701	0.678401	0.113095	0.748095	0.110544	0.817925	0.122449	0.887857	0.147959	0.957857	0.187075	1.02806	0.247449	0.90119	0.258537	0.776769	0.262755	0.652313	0.267041	0.527891	0.272959
82	Panstrongylus howardi	Viable	0.32106	0.383559	0.388559	0.31421	0.459381	0.264622	0.531127	0.235478	0.603592	0.223458	0.676503	0.220958	0.749722	0.226163	0.823762	0.249177	0.898419	0.286916	0.974309	0.352738	0.842255	0.369073	0.71253	0.383628	0.582565	0.393765	0.452189	0.395614
83	Panstrongylus howardi	Viable	0.316327	0.352891	0.385714	0.285714	0.457857	0.243197	0.530136	0.213469	0.602585	0.202381	0.675136	0.200714	0.747857	0.21432	0.820646	0.238946	0.893673	0.285748	0.966837	0.344388	0.834898	0.355476	0.705408	0.363912	0.575816	0.365646	0.446156	0.364796
84	Panstrongylus howardi	Viable	0.345484	0.273436	0.417602	0.225693	0.491941	0.184547	0.564406	0.163298	0.635413	0.157742	0.705517	0.161353	0.774127	0.181075	0.84128	0.215832	0.907078	0.26538	0.971348	0.330727	0.841662	0.34531	0.715725	0.348852	0.590587	0.343713	0.46656	0.325484
85	Panstrongylus howardi	Viable	0.245718	0.54623	0.303594	0.475374	0.365375	0.414861	0.430922	0.375957	0.499244	0.353012	0.569312	0.340203	0.641366	0.338594	0.716777	0.356265	0.794687	0.388251	0.874995	0.434073	0.74955	0.467874	0.624483	0.492223	0.499004	0.514415	0.373902	0.53873
86	Panstrongylus howardi	Viable	0.469298	0.403509	0.538947	0.342105	0.611053	0.296456	0.682877	0.271895	0.754491	0.261368	0.82593	0.263123	0.897193	0.275404	0.968246	0.303474	1.03912	0.345579	1.10965	0.410526	0.979474	0.408772	0.85193	0.40614	0.724386	0.407018	0.596807	0.408772
87	Panstrongylus howardi	Viable	0.431579	0.407018	0.500421	0.356982	0.571053	0.321053	0.640632	0.299754	0.708842	0.29814	0.776737	0.300772	0.843895	0.31393	0.909719	0.345509	0.974561	0.391088	1.0386	0.448246	0.914947	0.440351	0.793965	0.434175	0.672947	0.428842	0.552175	0.419263
88	Panstrongylus howardi	Viable	0.441021	0.338028	0.512465	0.289542	0.585246	0.257817	0.656866	0.238486	0.727535	0.229472	0.796549	0.238451	0.864789	0.256021	0.931655	0.288451	0.997324	0.333451	1.06162	0.393486	0.933028	0.40831	0.80912	0.401338	0.685458	0.39169	0.562148	0.377535
89	Panstrongylus howardi	Viable	0.347902	0.442308	0.42542	0.389825	0.504301	0.353147	0.581608	0.332727	0.656958	0.333077	0.731853	0.338217	0.805559	0.355559	0.877657	0.38979	0.948147	0.441224	1.01748	0.504371	0.881713	0.486958	0.748287	0.475524	0.615105	0.461434	0.481434	0.452762
90	Panstrongylus howardi	Viable	0.449123	0.321053	0.530596	0.255158	0.612421	0.213158	0.691825	0.193825	0.769789	0.187579	0.846737	0.190982	0.921228	0.217193	0.994807	0.251579	1.06611	0.307649	1.13421	0.392982	0.996105	0.366456	0.859368	0.355053	0.722947	0.340281	0.585895	0.332281
91	Panstrongylus howardi	Viable	0.357893	0.546488	0.421892	0.479927	0.489365	0.423787	0.558663	0.384208	0.629751	0.360629	0.702803	0.354664	0.776943	0.35891	0.853363	0.383436	0.931012	0.419436	1.01052	0.471927	0.878381	0.488769	0.748416	0.504453	0.618312	0.51919	0.488593	0.536839
92	Panstrongylus howardi	Viable	0.506917	0.397056	0.582453	0.345776	0.659512	0.30723	0.73439	0.288926	0.80823	0.28031	0.880272	0.288614	0.951413	0.305154	1.02062	0.33986	1.08771	0.394392	1.15311	0.46453	1.02034	0.46363	0.890652	0.460101	0.761587	0.450551	0.632695	0.439305
93	Panstrongylus howardi	Viable	0.124131	0.716142	0.166596	0.634961	0.216457	0.567566	0.269825	0.508365	0.330067	0.465171	0.394755	0.432359	0.468782	0.421352	0.547393	0.421039	0.631281	0.433053	0.720482	0.457463	0.603087	0.516108	0.483469	0.566385	0.365241	0.619788	0.246735	0.672635
94	Panstrongylus howardi	Viable	0.163823	0.469283	0.214642	0.394061	0.270102	0.328362	0.330478	0.27942	0.395427	0.246109	0.464608	0.227099	0.536519	0.217372	0.613549	0.225119	0.6957	0.250171	0.780717	0.284983	0.660068	0.335427	0.537918	0.375222	0.415119	0.412833	0.291365	0.447235
95	Panstrongylus howardi	Viable	0.35034	0.355442	0.415544	0.279014	0.484558	0.229592	0.554286	0.193095	0.625	0.176156	0.696361	0.170952	0.768571	0.182041	0.841633	0.209286	0.915646	0.255238	0.990646	0.319728	0.860476	0.32398	0.733095	0.334218	0.605646	0.343571	0.478061	0.35034
96	Panstrongylus howardi	Viable	0.273274	0.420687	0.337481	0.349963	0.405584	0.29324	0.475618	0.253585	0.547583	0.231206	0.6211	0.222654	0.695789	0.22424	0.772237	0.241688	0.852167	0.289895	0.932753	0.343963	0.801064	0.376032	0.670134	0.395653	0.538859	0.41217	0.407136	0.42517
97	Panstrongylus howardi	Viable	0.406469	0.450175	0.482063	0.389021	0.559091	0.346189	0.63465	0.324161	0.708671	0.322552	0.782517	0.323497	0.85486	0.34507	0.926364	0.378427	0.996643	0.428147	1.06556	0.496503	0.930944	0.495559	0.79972	0.485909	0.668601	0.47465	0.537413	0.464371
98	Panstrongylus howardi	Viable	0.210034	0.457483	0.271327	0.381088	0.338061	0.324898	0.407109	0.283197	0.478912	0.258469	0.553299	0.249592	0.629354	0.251122	0.707347	0.264626	0.78881	0.29949	0.872449	0.347789	0.740238	0.381327	0.608946	0.407721	0.476837	0.42932	0.34398	0.446633
99	Panstrongylus howardi	Viable	0.237391	0.533043	0.299756	0.454573	0.367478	0.398295	0.437565	0.359234	0.509877	0.335965	0.58393	0.325286	0.659547	0.326017	0.737668	0.344556	0.817773	0.377704	0.901738	0.43826	0.772555	0.494121	0.641564	0.522747	0.508382	0.536695	0.374295	0.544417
100	Panstrongylus howardi	Viable	0.332758	0.393965	0.406896	0.328448	0.483654	0.281034	0.560447	0.247413	0.637309	0.234482	0.71424	0.236207	0.791206	0.247413	0.868206	0.275862	0.945274	0.319827	1.02241	0.389655	0.882792	0.424999	0.745447	0.432758	0.608034	0.43362	0.470551	0.42762
101	Panstrongylus howardi	Viable	0.248287	0.61815	0.300821	0.545307	0.359452	0.489965	0.421438	0.448801	0.487294	0.424177	0.555136	0.407842	0.624999	0.400034	0.69904	0.409999	0.775513	0.430239	0.857019	0.471746	0.737259	0.515376	0.617054	0.54928	0.495718	0.578766	0.373493	0.604417
102	Panstrongylus howardi	Viable	0.346551	0.345689	0.419896	0.273275	0.495551	0.225827	0.57093	0.197379	0.646068	0.187931	0.721102	0.186207	0.79593	0.200862	0.87055	0.230138	0.944964	0.274965	1.01896	0.352586	0.882309	0.368965	0.748344	0.368103	0.614344	0.368965	0.480413	0.366379
103	Panstrongylus howardi	Viable	0.320882	0.346349	0.391544	0.289439	0.464583	0.248692	0.537419	0.224074	0.610118	0.21219	0.682648	0.214737	0.755041	0.22747	0.827265	0.252971	0.899286	0.295382	0.971136	0.352292	0.83898	0.361629	0.709439	0.362478	0.579897	0.364176	0.450356	0.364176
104	Panstrongylus howardi	Viable	0.467823	0.321737	0.554014	0.259303	0.639092	0.220868	0.719613	0.208625	0.797769	0.209738	0.873421	0.225286	0.947055	0.252451	1.01819	0.293737	1.08643	0.351928	1.14956	0.439128	1.00643	0.441493	0.868516	0.43085	0.7329	0.40678	0.598779	0.373702
105	Panstrongylus howardi	Viable	0.418683	0.416953	0.499443	0.350275	0.581242	0.302663	0.660688	0.279306	0.738681	0.271382	0.81522	0.278337	0.890098	0.302697	0.963939	0.338164	1.03584	0.393458	1.10466	0.480966	0.964181	0.479755	0.826673	0.476537	0.689927	0.465361	0.553665	0.448094
106	Panstrongylus howardi	Viable	0.214038	0.462738	0.271161	0.37435	0.335459	0.312651	0.403431	0.270433	0.474315	0.243431	0.547244	0.227279	0.623257	0.227313	0.702495	0.244436	0.785267	0.280173	0.871749	0.335355	0.740103	0.36863	0.608561	0.391992	0.478058	0.420693	0.347209	0.447556
107	Panstrongylus howardi	Viable	0.486087	0.342609	0.560835	0.274817	0.637322	0.228661	0.712904	0.202435	0.787583	0.195617	0.861948	0.195548	0.935513	0.212974	1.00842	0.244348	1.08038	0.296417	1.1513	0.371304	1.0144	0.409565	0.881496	0.413948	0.749113	0.405183	0.617078	0.387826
108	Panstrongylus howardi	Viable	0.455417	0.294579	0.532479	0.229124	0.611115	0.184404	0.688807	0.156468	0.76566	0.143356	0.841498	0.147656	0.916568	0.166013	0.990973	0.195733	1.06366	0.255908	1.13548	0.331292	0.996113	0.347096	0.860239	0.347865	0.724681	0.342655	0.589332	0.33304
109	Panstrongylus howardi	Viable	0.437066	0.291378	0.514893	0.223999	0.592479	0.187102	0.668272	0.16793	0.742444	0.164585	0.815512	0.172309	0.887443	0.191137	0.957856	0.224999	1.02627	0.278309	1.09223	0.356032	0.957822	0.354998	0.826616	0.349826	0.696065	0.337895	0.566066	0.319895
110	Panstrongylus howardi	Viable	0.243545	0.335628	0.304991	0.255421	0.372082	0.198141	0.441204	0.154079	0.512839	0.126644	0.586849	0.114733	0.662787	0.115697	0.741617	0.135662	0.822443	0.168709	0.907916	0.232358	0.782718	0.311463	0.653459	0.351944	0.520791	0.371153	0.386127	0.377968
111	Panstrongylus howardi	Viable	0.258064	0.509337	0.315348	0.434702	0.378505	0.388692	0.443633	0.358166	0.510356	0.340373	0.578233	0.331375	0.647503	0.333548	0.718267	0.3473	0.791035	0.376943	0.866722	0.429541	0.744787	0.456774	0.624176	0.477894	0.502546	0.491239	0.380611	0.502614
112	Panstrongylus howardi	Viable	0.296552	0.390517	0.364448	0.314655	0.436034	0.262034	0.508793	0.231931	0.582276	0.215552	0.656345	0.210517	0.731138	0.219034	0.806724	0.243172	0.883517	0.289793	0.961207	0.353448	0.829586	0.414621	0.698034	0.43631	0.565552	0.443138	0.432448	0.439793
113	Panstrongylus howardi	Viable	0.288927	0.229238	0.356608	0.159204	0.428096	0.115917	0.499965	0.0805881	0.572906	0.0666781	0.646227	0.0614878	0.720276	0.0701729	0.794947	0.0917992	0.870691	0.135086	0.94723	0.194636	0.817127	0.262837	0.686885	0.285501	0.555882	0.295778	0.423944	0.288927
114	Panstrongylus howardi	Viable	0.240646	0.319727	0.301972	0.255	0.366768	0.202585	0.433537	0.17085	0.501904	0.155918	0.571156	0.15068	0.641258	0.153979	0.712584	0.170136	0.785509	0.203265	0.860543	0.258503	0.736768	0.290204	0.613434	0.304387	0.489897	0.316326	0.36551	0.32051
115	Panstrongylus howardi	Viable	0.286713	0.520978	0.349195	0.449265	0.416363	0.406503	0.48416	0.372447	0.553321	0.355839	0.623496	0.352377	0.694195	0.355839	0.766328	0.377762	0.839824	0.417237	0.914334	0.470279	0.789894	0.515104	0.666048	0.539265	0.540873	0.548181	0.415174	0.550698
116	Panstrongylus howardi	Viable	0.26897	0.496624	0.325226	0.42907	0.386979	0.382359	0.45106	0.350049	0.5174	0.331701	0.585326	0.323168	0.653824	0.318211	0.72465	0.32762	0.797702	0.350892	0.874363	0.396288	0.752272	0.420166	0.632172	0.443539	0.511869	0.465697	0.391026	0.484719
117	Panstrongylus howardi	Viable	0.401386	0.315001	0.472414	0.254758	0.544699	0.216225	0.615692	0.195353	0.685498	0.19106	0.754781	0.193713	0.823296	0.207499	0.89031	0.24146	0.956486	0.287707	1.02092	0.357757	0.893835	0.363761	0.769824	0.365506	0.646267	0.360305	0.522814	0.353464
118	Panstrongylus howardi	Viable	0.279129	0.29565	0.342572	0.22939	0.40918	0.173877	0.47711	0.138295	0.546258	0.121773	0.616275	0.118399	0.686883	0.123721	0.758848	0.149808	0.831682	0.188834	0.906081	0.252172	0.780865	0.288903	0.655822	0.295824	0.531023	0.30612	0.405841	0.311198
119	Panstrongylus howardi	Viable	0.164115	0.490646	0.214626	0.414863	0.271768	0.357448	0.332755	0.315	0.397823	0.288299	0.465373	0.271428	0.534489	0.26051	0.608775	0.269796	0.686462	0.292278	0.768706	0.332483	0.645271	0.36034	0.525373	0.394353	0.40585	0.429795	0.286224	0.464829
120	Panstrongylus howardi	Viable	0.333908	0.618252	0.395577	0.529836	0.463959	0.471472	0.535401	0.434081	0.608792	0.40956	0.684269	0.399264	0.762042	0.404412	0.841136	0.418464	0.923014	0.451368	1.00955	0.515645	0.882597	0.599401	0.749172	0.628026	0.615087	0.652269	0.478811	0.662634
121	Panstrongylus howardi	Viable	0.499994	0.234292	0.577514	0.179013	0.654389	0.147706	0.729498	0.128114	0.801959	0.126586	0.87245	0.138097	0.941652	0.158402	1.00868	0.193308	1.07248	0.24998	1.13326	0.326821	1.00168	0.326685	0.874454	0.316397	0.74814	0.299453	0.622233	0.279895
122	Panstrongylus howardi	Viable	0.402035	0.479546	0.477468	0.413074	0.55365	0.369668	0.628129	0.345001	0.700836	0.340537	0.772043	0.35328	0.842434	0.374778	0.911427	0.41212	0.978955	0.465645	1.04512	0.534911	0.914255	0.524519	0.786149	0.513549	0.657838	0.505678	0.529255	0.500806
123	Panstrongylus howardi	Viable	0.416955	0.375433	0.486021	0.316609	0.556713	0.279343	0.626574	0.257785	0.695882	0.246471	0.764464	0.249135	0.832388	0.264671	0.899412	0.296574	0.965882	0.339792	1.03114	0.405709	0.904048	0.446298	0.781003	0.457439	0.658304	0.460069	0.536263	0.448962
124	Panstrongylus howardi	Non-Viable	0.287852	0.448063	0.373855	0.361813	0.461234	0.322233	0.548466	0.287803	0.63496	0.279032	0.721205	0.278981	0.806813	0.30107	0.892021	0.337131	0.976798	0.38817	1.06074	0.46831	0.902845	0.516718	0.748543	0.524655	0.594611	0.515835	0.440872	0.498236
125	Panstrongylus howardi	Non-Viable	0.267182	0.502577	0.339877	0.422674	0.41499	0.373702	0.489989	0.345367	0.564887	0.335035	0.639713	0.337622	0.714496	0.347922	0.789192	0.3737	0.86374	0.4261	0.938144	0.504296	0.801906	0.509451	0.668239	0.51461	0.534571	0.518902	0.400892	0.518042
126	Panstrongylus howardi	Non-Viable	0.232021	0.412671	0.303707	0.332335	0.379908	0.269384	0.458275	0.22291	0.539583	0.198829	0.62297	0.19056	0.707736	0.19279	0.795065	0.214532	0.88502	0.256252	0.976884	0.3125	0.826012	0.3316	0.677543	0.352078	0.528623	0.369313	0.379589	0.38573
127	Panstrongylus howardi	Non-Viable	0.316325	0.373297	0.400943	0.306088	0.487308	0.251771	0.572036	0.218451	0.655022	0.207502	0.736772	0.212415	0.817052	0.236185	0.895864	0.278813	0.972569	0.348488	1.04846	0.428569	0.900219	0.412331	0.754086	0.404809	0.607931	0.397588	0.461305	0.396955
128	Panstrongylus howardi	Non-Viable	0.324824	0.46831	0.409552	0.370587	0.496383	0.306321	0.582644	0.274631	0.668629	0.258781	0.754384	0.256131	0.839769	0.274617	0.924647	0.322158	1.00922	0.3873	1.09331	0.479754	0.937368	0.487665	0.784152	0.490306	0.631002	0.486775	0.47788	0.480633
129	Panstrongylus howardi	Non-Viable	0.212584	0.468535	0.277107	0.384059	0.346477	0.32138	0.418234	0.278723	0.492175	0.254372	0.568015	0.245951	0.645456	0.250944	0.725367	0.276659	0.806843	0.315489	0.892002	0.385202	0.756357	0.41768	0.620965	0.43471	0.485346	0.449961	0.349499	0.463431
130	Panstrongylus howardi	Non-Viable	0.183672	0.428569	0.252155	0.344428	0.326115	0.2901	0.401811	0.251925	0.479141	0.228971	0.558016	0.220398	0.638345	0.225366	0.720218	0.244716	0.803964	0.28151	0.891151	0.350338	0.751661	0.399008	0.61134	0.420922	0.47017	0.435477	0.328612	0.446676
131	Panstrongylus howardi	Non-Viable	0.142491	0.779859	0.190862	0.678148	0.251581	0.611808	0.317184	0.56184	0.387691	0.528313	0.460933	0.503954	0.537234	0.48985	0.619866	0.496969	0.707148	0.519677	0.805456	0.579348	0.682173	0.654235	0.552816	0.703683	0.420244	0.742704	0.28268	0.765537
132	Panstrongylus howardi	Non-Viable	0.419795	0.404437	0.498948	0.336938	0.578442	0.297074	0.656151	0.27738	0.73279	0.269763	0.808238	0.275616	0.882323	0.296859	0.95519	0.331872	1.02618	0.388051	1.09556	0.462457	0.957179	0.463298	0.822473	0.452998	0.687911	0.440934	0.553188	0.430841
133	Panstrongylus howardi	Non-Viable	0.302046	0.422352	0.374824	0.345568	0.450418	0.295221	0.526196	0.261974	0.602194	0.249166	0.678312	0.247448	0.754576	0.259399	0.830996	0.285835	0.907683	0.337058	0.984636	0.412967	0.846214	0.42065	0.710212	0.423231	0.574162	0.423223	0.438112	0.423214
134	Panstrongylus howardi	Non-Viable	0.248288	0.472685	0.315644	0.373532	0.389097	0.309624	0.464951	0.267918	0.542742	0.244104	0.622388	0.237431	0.703311	0.242564	0.786434	0.26803	0.872162	0.317565	0.960728	0.393336	0.819549	0.436043	0.677817	0.454528	0.535883	0.471269	0.393029	0.480102
135	Panstrongylus howardi	Non-Viable	0.521159	0.388963	0.608439	0.332825	0.69077	0.309769	0.768892	0.303877	0.843489	0.312357	0.91603	0.329222	0.985878	0.357068	1.0523	0.398878	1.11461	0.45746	1.16943	0.546582	1.03348	0.530836	0.903187	0.504616	0.772802	0.478779	0.644464	0.444387
136	Panstrongylus howardi	Non-Viable	0.467903	0.37162	0.549404	0.312561	0.630172	0.277759	0.70863	0.25832	0.783839	0.260479	0.857552	0.272593	0.929239	0.298169	0.999598	0.332582	1.06706	0.386239	1.13006	0.469592	0.992371	0.470433	0.858813	0.462694	0.726327	0.447508	0.595626	0.41991
137	Panstrongylus howardi	Non-Viable	0.337456	0.324205	0.41887	0.237626	0.502644	0.187279	0.586266	0.154591	0.669736	0.1396	0.753076	0.139549	0.836264	0.157218	0.919337	0.188153	1.00218	0.245556	1.08481	0.328622	0.933157	0.363073	0.784203	0.371023	0.635263	0.371021	0.48635	0.353358
138	Panstrongylus howardi	Non-Viable	0.15136	0.53146	0.197975	0.462846	0.250146	0.404704	0.305244	0.354277	0.365428	0.317257	0.428714	0.288414	0.498962	0.277924	0.57277	0.276816	0.650993	0.287346	0.732989	0.307821	0.61775	0.358498	0.504724	0.410859	0.390655	0.46056	0.272507	0.49984
139	Panstrongylus howardi	Non-Viable	0.355802	0.406143	0.42728	0.339593	0.501233	0.29522	0.575122	0.265355	0.648941	0.251701	0.722712	0.249139	0.796409	0.263638	0.870039	0.293507	0.943602	0.338733	1.01706	0.406997	0.882734	0.395909	0.75099	0.395048	0.619265	0.40018	0.487535	0.403582
140	Panstrongylus howardi	Non-Viable	0.275597	0.389932	0.344919	0.319981	0.417403	0.279026	0.490157	0.249991	0.563185	0.232954	0.63664	0.234697	0.710347	0.247508	0.784306	0.271385	0.858712	0.314877	0.933447	0.372867	0.799998	0.37973	0.668976	0.384811	0.537853	0.386614	0.40675	0.389086
141	Panstrongylus howardi	Non-Viable	0.297782	0.346416	0.372358	0.272175	0.449613	0.226963	0.526932	0.196244	0.604332	0.183446	0.681781	0.181752	0.759295	0.19454	0.836889	0.225268	0.914563	0.273903	0.992321	0.341297	0.851388	0.342162	0.712953	0.340468	0.574549	0.341293	0.436145	0.342138
142	Panstrongylus howardi	Non-Viable	0.239761	0.40273	0.31191	0.329441	0.38747	0.28666	0.463551	0.261033	0.540051	0.249174	0.616757	0.244083	0.693827	0.250953	0.771466	0.276498	0.849547	0.316587	0.928328	0.379693	0.788538	0.381491	0.651498	0.390864	0.514229	0.394208	0.377094	0.401058
143	Panstrongylus howardi	Non-Viable	0.154761	0.281461	0.207688	0.193049	0.267777	0.122557	0.333318	0.0702417	0.404617	0.0371175	0.480408	0.0189718	0.558914	0.00987567	0.641329	0.0138076	0.729477	0.0368527	0.823124	0.0782308	0.688413	0.120068	0.554776	0.159693	0.420708	0.197929	0.286532	0.235816
144	Panstrongylus howardi	Non-Viable	0.177045	0.314945	0.239895	0.245625	0.304473	0.175006	0.373129	0.12159	0.446956	0.0899875	0.522437	0.065367	0.603621	0.0648001	0.687316	0.074828	0.774357	0.0989761	0.867432	0.148576	0.729475	0.188857	0.592531	0.225098	0.453933	0.254629	0.315541	0.284999
145	Panstrongylus howardi	Non-Viable	0.159553	0.25682	0.218318	0.173063	0.284299	0.116489	0.352808	0.0732963	0.42461	0.0475137	0.498865	0.0347107	0.574719	0.0303667	0.653431	0.041142	0.735902	0.0717986	0.82336	0.128837	0.687314	0.146146	0.554414	0.168974	0.422913	0.198857	0.290403	0.223653
146	Panstrongylus howardi	Non-Viable	0.107143	0.327381	0.151066	0.234741	0.204867	0.165234	0.265783	0.115722	0.33086	0.077901	0.401078	0.0545224	0.474095	0.039011	0.551315	0.0353068	0.636684	0.0545002	0.732143	0.102041	0.614816	0.171535	0.49518	0.230339	0.369264	0.27203	0.240743	0.306625
147	Panstrongylus howardi	Non-Viable	0.363479	0.170647	0.431777	0.118567	0.50225	0.0785546	0.572378	0.0470261	0.641752	0.034065	0.710566	0.0349062	0.778819	0.0495841	0.846353	0.0819777	0.913334	0.128001	0.979516	0.193685	0.85382	0.200585	0.730938	0.202208	0.608136	0.201385	0.485557	0.193687
148	Panstrongylus howardi	Non-Viable	0.319958	0.385657	0.383755	0.307183	0.452718	0.253547	0.523454	0.215062	0.596021	0.192219	0.670054	0.181904	0.745697	0.185351	0.823258	0.205185	0.902876	0.242595	0.985472	0.305454	0.853068	0.341308	0.720454	0.357673	0.587694	0.37288	0.455132	0.389662
149	Panstrongylus howardi	Non-Viable	0.352389	0.345563	0.424117	0.290104	0.498107	0.246554	0.571579	0.219226	0.644399	0.212382	0.717025	0.211587	0.789139	0.226877	0.860866	0.254292	0.932027	0.29947	1.00256	0.364334	0.870089	0.374568	0.740448	0.376234	0.610889	0.374531	0.481433	0.368544
150	Panstrongylus howardi	Non-Viable	0.353596	0.507705	0.418647	0.45977	0.486123	0.426347	0.553425	0.407518	0.620604	0.398951	0.687701	0.397242	0.754665	0.406662	0.821485	0.428057	0.888111	0.465726	0.954623	0.512842	0.832322	0.521399	0.712626	0.522252	0.592929	0.523106	0.473239	0.522257
151	Panstrongylus howardi	Non-Viable	0.289831	0.342373	0.360384	0.263587	0.433935	0.211879	0.507814	0.177978	0.582007	0.161036	0.656498	0.160175	0.731177	0.169511	0.806248	0.200026	0.881726	0.252567	0.957627	0.327966	0.822347	0.340714	0.68934	0.345798	0.556244	0.347472	0.423216	0.351708
152	Panstrongylus howardi	Non-Viable	0.367491	0.335689	0.443862	0.256205	0.523293	0.205853	0.60297	0.171398	0.682935	0.155517	0.763104	0.15287	0.843506	0.165237	0.924141	0.192605	1.00512	0.242052	1.08657	0.322438	0.941274	0.350737	0.79822	0.363986	0.654962	0.368386	0.511582	0.367509
153	Panstrongylus howardi	Non-Viable	0.22703	0.44346	0.288024	0.354092	0.355613	0.292323	0.426582	0.25192	0.500047	0.227302	0.575399	0.214613	0.652903	0.215534	0.733062	0.233238	0.816213	0.269858	0.903705	0.33392	0.767381	0.360469	0.632389	0.38179	0.497637	0.404543	0.362789	0.426723
154	Panstrongylus howardi	Non-Viable	0.345555	0.291802	0.412009	0.222731	0.481839	0.175774	0.552278	0.143367	0.623324	0.125475	0.695009	0.122879	0.767232	0.133166	0.840061	0.157933	0.91339	0.194659	0.988032	0.262793	0.858711	0.29093	0.731099	0.304649	0.602972	0.308112	0.47484	0.311447
155	Panstrongylus howardi	Non-Viable	0.309522	0.272107	0.379158	0.207494	0.450982	0.167493	0.522552	0.14285	0.5939	0.131752	0.665036	0.133518	0.735992	0.146209	0.80668	0.175136	0.877131	0.218543	0.947273	0.280611	0.81714	0.340127	0.689951	0.356293	0.562901	0.356276	0.435938	0.346084
156	Panstrongylus howardi	Non-Viable	0.304117	0.187281	0.378817	0.11082	0.454547	0.0679581	0.529464	0.0413781	0.603407	0.0342941	0.676906	0.0361218	0.749656	0.0529469	0.821523	0.0874671	0.892446	0.140883	0.962177	0.218208	0.827051	0.244152	0.695385	0.251911	0.564022	0.252518	0.433268	0.238765
157	Panstrongylus howardi	Non-Viable	0.302118	0.181978	0.372195	0.1166	0.445421	0.0731788	0.518929	0.0406259	0.592983	0.0291687	0.667288	0.0273993	0.741704	0.0299067	0.816724	0.0557326	0.892241	0.100751	0.968192	0.162543	0.833794	0.191789	0.701378	0.204094	0.568455	0.201518	0.435588	0.200586
158	Panstrongylus howardi	Non-Viable	0.315247	0.363551	0.38077	0.291621	0.450055	0.239156	0.520437	0.201927	0.591969	0.180655	0.664482	0.172993	0.738469	0.185808	0.813416	0.21193	0.889421	0.252748	0.966927	0.3144	0.838771	0.374583	0.71064	0.40602	0.581004	0.41873	0.450324	0.418471
159	Panstrongylus howardi	Non-Viable	0.215125	0.536537	0.274198	0.456408	0.339539	0.395995	0.407935	0.349701	0.479358	0.31739	0.553258	0.296517	0.631163	0.29415	0.712048	0.305548	0.797519	0.338132	0.886859	0.388585	0.753602	0.430004	0.621618	0.468309	0.487483	0.497089	0.352105	0.520362
160	Panstrongylus howardi	Non-Viable	0.262151	0.491316	0.331754	0.399344	0.405891	0.343768	0.480923	0.303866	0.556991	0.282084	0.634165	0.279683	0.712369	0.295303	0.791459	0.326448	0.871648	0.376826	0.953119	0.44965	0.815145	0.491257	0.677643	0.502734	0.540066	0.513065	0.401645	0.510431
161	Panstrongylus howardi	Non-Viable	0.319655	0.494725	0.39328	0.430274	0.469447	0.384984	0.545542	0.356227	0.62157	0.343163	0.697546	0.342293	0.773469	0.353617	0.849325	0.380618	0.925105	0.425039	1.00077	0.495596	0.862497	0.504309	0.72683	0.514769	0.591136	0.517375	0.455431	0.516501
162	Panstrongylus howardi	Non-Viable	0.386896	0.323122	0.468263	0.258372	0.549108	0.223516	0.628422	0.202285	0.70587	0.197659	0.782017	0.204609	0.856749	0.224156	0.929655	0.25994	1.00026	0.316255	1.068	0.39795	0.926695	0.409748	0.789352	0.410732	0.652828	0.403969	0.518119	0.380032
163	Panstrongylus howardi	Non-Viable	0.260417	0.221354	0.323621	0.153661	0.390054	0.0951265	0.458281	0.0553949	0.527919	0.0304513	0.599124	0.021934	0.671775	0.0285725	0.746884	0.0609783	0.822888	0.102765	0.900174	0.157986	0.771086	0.177653	0.643834	0.192555	0.516492	0.206597	0.389051	0.219692
164	Panstrongylus howardi	Non-Viable	0.483389	0.412585	0.5633	0.345462	0.64352	0.307553	0.7225	0.283902	0.799944	0.277905	0.876421	0.283035	0.951588	0.303215	1.02548	0.338068	1.09753	0.394045	1.16783	0.470277	1.02643	0.486832	0.889332	0.484955	0.75265	0.477937	0.616934	0.458828
165	Panstrongylus howardi	Non-Viable	0.374571	0.477813	0.451243	0.412957	0.528299	0.377791	0.604036	0.359072	0.678607	0.354901	0.752634	0.357513	0.825318	0.376876	0.896882	0.410212	0.96708	0.460572	1.03583	0.529007	0.897819	0.567543	0.76537	0.567529	0.633802	0.555446	0.502783	0.53585
166	Panstrongylus howardi	Non-Viable	0.283681	0.389175	0.353576	0.311172	0.42786	0.260716	0.503313	0.227083	0.579927	0.210152	0.657478	0.2067	0.735581	0.211187	0.815029	0.235023	0.89547	0.273159	0.977812	0.338644	0.838307	0.365264	0.69995	0.37509	0.56185	0.388234	0.423145	0.393585
167	Panstrongylus howardi	Non-Viable	0.430034	0.356655	0.493571	0.287521	0.560315	0.232949	0.628525	0.20551	0.697306	0.188648	0.76672	0.183512	0.836693	0.188723	0.907575	0.210766	0.979533	0.252743	1.0529	0.320819	0.927084	0.338762	0.80323	0.349755	0.679067	0.355809	0.554787	0.360004
168	Panstrongylus howardi	Non-Viable	0.423835	0.15681	0.494041	0.101169	0.565777	0.0682251	0.637008	0.0440053	0.707157	0.0384883	0.77689	0.0401675	0.845887	0.0545563	0.914359	0.0780308	0.981651	0.121891	1.04749	0.19086	0.919853	0.197113	0.795523	0.193584	0.671324	0.187418	0.547272	0.178305
169	Panstrongylus howardi	Non-Viable	0.2883	0.309203	0.366255	0.224746	0.446139	0.173273	0.525469	0.146313	0.604406	0.136764	0.683128	0.136713	0.761475	0.1533	0.839509	0.183757	0.917033	0.236829	0.993806	0.323139	0.85014	0.34923	0.709406	0.357101	0.56882	0.355354	0.428406	0.342286
170	Panstrongylus howardi	Non-Viable	0.226314	0.396489	0.281982	0.304642	0.346353	0.247186	0.412604	0.199562	0.483924	0.178459	0.556601	0.164449	0.631928	0.164302	0.709967	0.178343	0.792013	0.213341	0.878065	0.269297	0.749065	0.309834	0.619613	0.337653	0.489281	0.361087	0.359017	0.384859
171	Panstrongylus howardi	Non-Viable	0.390457	0.189045	0.470888	0.129136	0.552737	0.085665	0.632347	0.067281	0.711045	0.0591008	0.788606	0.0636596	0.864679	0.08487	0.939643	0.118507	1.01302	0.169906	1.08392	0.249115	0.941866	0.250013	0.803195	0.244714	0.665024	0.233346	0.526955	0.220739
172	Panstrongylus howardi	Non-Viable	0.375436	0.198244	0.442271	0.134245	0.512815	0.094753	0.583949	0.0672101	0.655504	0.04819	0.72769	0.0419937	0.800794	0.0543895	0.874588	0.0807862	0.948585	0.111299	1.02368	0.164034	0.894339	0.210497	0.766155	0.234086	0.63727	0.245537	0.50717	0.236005
173	Panstrongylus howardi	Non-Viable	0.296552	0.240517	0.359556	0.167285	0.42656	0.12247	0.494497	0.0947041	0.562918	0.0757684	0.632241	0.0733042	0.702162	0.0817782	0.772762	0.102662	0.844009	0.135342	0.917241	0.20431	0.791459	0.216155	0.66773	0.222218	0.544016	0.2285	0.420451	0.237139
174	Panstrongylus howardi	Non-Viable	0.229536	0.271351	0.281894	0.190164	0.342942	0.131813	0.408135	0.0873482	0.477081	0.0554539	0.549001	0.0335206	0.624797	0.024572	0.703199	0.0243532	0.786991	0.0421908	0.875439	0.0756223	0.756409	0.152352	0.629823	0.198693	0.499332	0.232411	0.370001	0.269879
175	Panstrongylus howardi	Non-Viable	0.608152	0.143616	0.699536	0.0820803	0.784349	0.0559246	0.863512	0.0497933	0.939373	0.0553692	1.01166	0.0736205	1.08041	0.1044	1.14386	0.153961	1.20223	0.221526	1.25088	0.32358	1.1097	0.323517	0.977299	0.303929	0.847883	0.273547	0.723307	0.22564
176	Panstrongylus howardi	Non-Viable	0.0856622	0.346145	0.118549	0.261913	0.160041	0.191807	0.209275	0.13659	0.266267	0.0962909	0.326692	0.0625967	0.392514	0.0392785	0.465376	0.0295012	0.545108	0.0329345	0.635474	0.0568168	0.522047	0.110027	0.410853	0.165133	0.303056	0.226592	0.19433	0.286315
177	Panstrongylus howardi	Non-Viable	0.416084	0.159091	0.498742	0.0892382	0.578531	0.0567961	0.655345	0.0432067	0.730379	0.0408844	0.803381	0.0514448	0.874639	0.0730474	0.943559	0.109463	1.00854	0.170837	1.06906	0.26049	0.932402	0.264338	0.800236	0.258457	0.670272	0.237999	0.541283	0.211091
178	Panstrongylus howardi	Non-Viable	0.263296	0.248225	0.326709	0.180837	0.393233	0.132869	0.46026	0.103551	0.527677	0.0887183	0.595348	0.0832956	0.663552	0.0976249	0.732084	0.124141	0.801093	0.168352	0.870562	0.229608	0.748581	0.275663	0.627958	0.288204	0.506881	0.288126	0.385776	0.287291
179	Triatoma carrioni	Viable	0.34322	0.301695	0.41534	0.243328	0.486691	0.216228	0.556358	0.203732	0.625224	0.198184	0.692589	0.205664	0.758678	0.224209	0.823565	0.253176	0.886117	0.302407	0.94661	0.369492	0.823499	0.357602	0.702288	0.35421	0.581529	0.346629	0.461802	0.329472
180	Triatoma carrioni	Viable	0.250424	0.197793	0.313459	0.133235	0.379259	0.0857668	0.445375	0.0594271	0.511644	0.0432337	0.57813	0.0415572	0.644832	0.0543342	0.711725	0.079829	0.778833	0.119714	0.846349	0.186757	0.725544	0.20457	0.606946	0.210546	0.488227	0.211433	0.369609	0.216561
181	Triatoma carrioni	Viable	0.214645	0.211278	0.272339	0.147264	0.334542	0.107557	0.397457	0.0756666	0.461816	0.0596382	0.527039	0.053097	0.59323	0.0571804	0.660436	0.0724206	0.728859	0.101018	0.799659	0.155723	0.682013	0.178515	0.565443	0.189414	0.44905	0.202064	0.332136	0.209546
182	Triatoma carrioni	Viable	0.142612	0.398625	0.194106	0.327329	0.250636	0.271681	0.310904	0.235897	0.373054	0.21012	0.437928	0.198818	0.504372	0.195862	0.573744	0.208466	0.646258	0.237771	0.722509	0.286942	0.606714	0.318521	0.492313	0.346723	0.377486	0.37278	0.260887	0.38992
183	Triatoma carrioni	Viable	0.379831	0.130252	0.452773	0.0868568	0.525137	0.0614978	0.594337	0.0519769	0.66131	0.0536068	0.726539	0.0639633	0.788379	0.0912897	0.848637	0.126535	0.906861	0.171961	0.959663	0.244537	0.837044	0.243711	0.720064	0.22923	0.604803	0.205836	0.490353	0.178235
184	Triatoma carrioni	Viable	0.32363	0.142979	0.38738	0.0915914	0.453063	0.0590142	0.518309	0.0376171	0.583116	0.0273999	0.647626	0.0248096	0.711264	0.0444788	0.774864	0.0651033	0.837703	0.105189	0.899827	0.163527	0.781929	0.177155	0.667197	0.173756	0.552466	0.170331	0.43776	0.166077
185	Triatoma carrioni	Viable	0.494027	0.168942	0.572371	0.11877	0.646986	0.0971183	0.718636	0.087701	0.787985	0.0877846	0.853198	0.104938	0.917582	0.125511	0.976074	0.170407	1.03139	0.228418	1.08106	0.309727	0.954982	0.307617	0.83753	0.28234	0.720224	0.256444	0.60387	0.226507
186	Triatoma carrioni	Viable	0.202521	0.227731	0.260478	0.168068	0.321684	0.123441	0.383816	0.0947753	0.446546	0.0764026	0.510149	0.0730566	0.574529	0.0831107	0.639453	0.102523	0.705341	0.13854	0.772268	0.192437	0.657374	0.213373	0.54388	0.220212	0.430491	0.228612	0.316869	0.233552
187	Triatoma carrioni	Viable	0.163851	0.349662	0.218834	0.284873	0.278998	0.239951	0.34138	0.209563	0.405061	0.187682	0.470147	0.175005	0.537055	0.174261	0.60596	0.186596	0.676707	0.210991	0.750845	0.257601	0.632087	0.278093	0.515306	0.297693	0.398459	0.316891	0.281367	0.334578
188	Triatoma carrioni	Viable	0.20017	0.252981	0.257553	0.188178	0.318575	0.144755	0.380328	0.114017	0.442725	0.0944622	0.505959	0.089438	0.569921	0.0970506	0.634821	0.12094	0.700508	0.158511	0.767462	0.218058	0.653397	0.244401	0.540976	0.259732	0.428042	0.267432	0.314649	0.268291
189	Triatoma carrioni	Viable	0.209949	0.266441	0.267918	0.194643	0.330037	0.14393	0.393868	0.112828	0.458582	0.0918407	0.524733	0.0872968	0.591751	0.0926884	0.660078	0.113069	0.730299	0.155133	0.801854	0.212479	0.682853	0.235772	0.565064	0.24796	0.446994	0.257237	0.328754	0.264763
190	Triatoma carrioni	Viable	0.394417	0.141044	0.465882	0.0937003	0.537535	0.0648404	0.607327	0.048624	0.674945	0.0471909	0.740877	0.0572098	0.804638	0.0819872	0.867058	0.115883	0.928433	0.156879	0.985619	0.226346	0.864098	0.216225	0.746582	0.198118	0.628653	0.182959	0.510775	0.167435
191	Triatoma carrioni	Viable	0.281407	0.213568	0.339157	0.15564	0.400568	0.113812	0.463109	0.0853596	0.526633	0.0685492	0.591025	0.0619988	0.656517	0.0684727	0.722964	0.086249	0.790465	0.116499	0.859295	0.162479	0.742428	0.178355	0.627371	0.189273	0.512556	0.202759	0.397399	0.212612
192	Triatoma carrioni	Viable	0.34312	0.136745	0.413821	0.0928138	0.484919	0.0656881	0.554258	0.0504197	0.621528	0.0491061	0.687295	0.0579178	0.751673	0.0760928	0.81391	0.10871	0.873846	0.156832	0.931207	0.222315	0.809588	0.217285	0.691381	0.208423	0.574299	0.191589	0.457368	0.173679
193	Triatoma carrioni	Viable	0.297456	0.408472	0.36471	0.346647	0.433646	0.312673	0.502205	0.289789	0.570362	0.278755	0.638028	0.282169	0.705351	0.295684	0.772214	0.322742	0.838641	0.362641	0.904232	0.427116	0.780014	0.453418	0.658976	0.457594	0.538089	0.455928	0.41751	0.442363
194	Triatoma carrioni	Viable	0.188356	0.26113	0.249614	0.188322	0.31506	0.140286	0.381629	0.107643	0.449404	0.0915529	0.517796	0.0839173	0.587306	0.091611	0.657743	0.112017	0.729818	0.154876	0.803081	0.214041	0.678945	0.231949	0.556901	0.246613	0.434632	0.258516	0.311891	0.264674
195	Triatoma carrioni	Viable	0.250421	0.296796	0.312404	0.233573	0.37749	0.188849	0.443185	0.161057	0.509364	0.146708	0.576025	0.145772	0.643025	0.154281	0.710693	0.181346	0.778509	0.21253	0.847385	0.273187	0.726531	0.288452	0.607794	0.297028	0.489003	0.304386	0.370146	0.310286
196	Triatoma carrioni	Viable	0.376921	0.175213	0.447174	0.115336	0.51831	0.0820763	0.588791	0.0581725	0.658375	0.0470862	0.726826	0.0522196	0.794443	0.0692605	0.861113	0.0998505	0.926569	0.147808	0.990593	0.216238	0.86416	0.232481	0.741889	0.225587	0.619926	0.213744	0.49782	0.20419
197	Triatoma carrioni	Viable	0.576531	0.340136	0.646824	0.291525	0.717915	0.259489	0.786688	0.245976	0.854231	0.242302	0.92049	0.248883	0.985127	0.268443	1.04834	0.299409	1.11004	0.342411	1.16837	0.412415	1.04492	0.421752	0.925764	0.418888	0.808211	0.402356	0.691637	0.377488
198	Triatoma carrioni	Viable	0.264605	0.359966	0.328497	0.292966	0.395394	0.250855	0.462504	0.219925	0.529879	0.202786	0.597614	0.204506	0.665563	0.217392	0.733741	0.242283	0.802233	0.283541	0.871134	0.34622	0.747939	0.353102	0.627249	0.359987	0.506486	0.364248	0.38563	0.365123
199	Triatoma carrioni	Viable	0.36616	0.182659	0.432458	0.13858	0.500154	0.107015	0.566474	0.0876343	0.631491	0.0797962	0.695025	0.0850824	0.757068	0.103573	0.817255	0.138499	0.876065	0.185624	0.933496	0.244948	0.817942	0.231102	0.705277	0.216318	0.592474	0.202849	0.478981	0.195953
200	Triatoma carrioni	Non-Viable	0.235144	0.212224	0.300398	0.152763	0.36859	0.103425	0.438106	0.0797484	0.507966	0.0627576	0.578489	0.0585974	0.649799	0.0696767	0.721588	0.0900691	0.794075	0.123964	0.867571	0.177419	0.741509	0.223285	0.616052	0.239403	0.489526	0.237708	0.362951	0.235218
201	Triatoma carrioni	Non-Viable	0.0780197	0.329696	0.117759	0.260408	0.163901	0.202637	0.215239	0.156902	0.270511	0.120279	0.331237	0.0962874	0.394759	0.078772	0.46304	0.0722809	0.535734	0.0760104	0.614929	0.0947981	0.504952	0.138457	0.397526	0.184709	0.292663	0.236721	0.187351	0.287721
202	Triatoma carrioni	Non-Viable	0.247058	0.207563	0.30993	0.157161	0.375179	0.121033	0.440367	0.0899264	0.505268	0.0823658	0.570078	0.0823568	0.634744	0.0941313	0.699236	0.120169	0.763585	0.158	0.82773	0.212605	0.70958	0.209248	0.593972	0.202514	0.47834	0.202521	0.362696	0.205884
203	Triatoma carrioni	Non-Viable	0.591141	0.174617	0.670987	0.137033	0.747293	0.121042	0.818263	0.121708	0.887354	0.128247	0.952159	0.148166	1.01343	0.179119	1.07052	0.223144	1.12301	0.281509	1.16951	0.358603	1.06174	0.288083	0.949282	0.243199	0.831491	0.215281	0.710958	0.196089
204	Triatoma carrioni	Non-Viable	0.143097	0.302187	0.19991	0.224685	0.264414	0.185046	0.33064	0.157185	0.3979	0.136399	0.467053	0.128558	0.537619	0.130385	0.609408	0.140574	0.684194	0.171265	0.760097	0.209595	0.633813	0.220541	0.509374	0.229647	0.386914	0.251465	0.264642	0.274488
205	Triatoma carrioni	Non-Viable	0.440773	0.131978	0.511239	0.0932271	0.582468	0.0687177	0.651779	0.0568641	0.719749	0.0538568	0.786727	0.0573908	0.852432	0.0693202	0.914194	0.107263	0.974557	0.154428	1.03214	0.219963	0.912667	0.194557	0.796607	0.165648	0.678292	0.152374	0.559567	0.141937
206	Triatoma carrioni	Non-Viable	0.172295	0.288848	0.232231	0.215253	0.297454	0.163587	0.36501	0.128355	0.433927	0.102706	0.504926	0.0917191	0.57767	0.0930278	0.65258	0.109596	0.729371	0.139406	0.809956	0.195943	0.679562	0.206973	0.55081	0.214631	0.42343	0.231372	0.297335	0.25662
207	Triatoma carrioni	Non-Viable	0.552631	0.117148	0.626278	0.079588	0.700025	0.0569815	0.771194	0.0474491	0.840464	0.0475494	0.907575	0.0585947	0.972528	0.0805847	1.03384	0.121035	1.09371	0.168828	1.15025	0.233446	1.03202	0.190634	0.914509	0.160004	0.795598	0.136707	0.673695	0.129131
208	Triatoma carrioni	Non-Viable	0.115182	0.232923	0.169756	0.144195	0.233564	0.0991665	0.297816	0.0568792	0.36481	0.031488	0.434141	0.0204989	0.505156	0.0198902	0.579247	0.0382448	0.655321	0.0688215	0.73631	0.129686	0.610846	0.152997	0.487308	0.175176	0.362601	0.190558	0.240389	0.220455
209	Triatoma carrioni	Non-Viable	0.216724	0.214164	0.276234	0.141354	0.340082	0.0911015	0.405319	0.0564632	0.472047	0.0386053	0.539823	0.0325239	0.608666	0.0384447	0.678782	0.0586816	0.750676	0.098916	0.824232	0.15785	0.701203	0.172371	0.580627	0.188358	0.459602	0.199771	0.338105	0.206379
210	Triatoma carrioni	Non-Viable	0.0467684	0.296767	0.0792119	0.206081	0.125251	0.144452	0.178059	0.0990647	0.235873	0.0656925	0.296983	0.04023	0.363981	0.0288959	0.43523	0.0277658	0.5097	0.034364	0.594384	0.0654758	0.48717	0.119809	0.377211	0.164379	0.265269	0.204334	0.156063	0.250655
211	Triatoma carrioni	Non-Viable	0.216661	0.196486	0.276327	0.128226	0.340728	0.0856067	0.406236	0.0550917	0.472959	0.0378638	0.540702	0.0317855	0.609457	0.0367772	0.679109	0.0515764	0.750331	0.08354	0.823664	0.138593	0.701691	0.163247	0.580596	0.173166	0.459868	0.186726	0.338572	0.194645
212
213
214
215
216
217
218
219
220
221
222
223
224
225
226
227
228
229
230
231
232
233
234
235
236
237
238
239
240
241
242
243
244

## Sheet: Data_Operculum_Rhodniini.txt
N	Species	Viability status	x1	y1	x2	y2	x3	y3	x4	y4	x5	y5	x6	y6	x7	y7	x8	y8	x9	y9	x10	y10	x11	y11	x12	y12	x13	y13	x14	y14	x15	y15	x16	y16
1	Rhodnius ecuadoriensis	Viable	0.135843	0.176759	0.144026	0.144026	0.204894	0.125229	0.269243	0.0958746	0.332512	0.0802176	0.394928	0.0753897	0.456702	0.0786945	0.517396	0.0956967	0.577054	0.12584	0.636307	0.161119	0.696398	0.185761	0.703763	0.220949	0.587619	0.218319	0.474697	0.207622	0.361576	0.199663	0.249061	0.183387
2	Rhodnius ecuadoriensis	Viable	0.12377	0.178688	0.132787	0.14836	0.19367	0.142067	0.260804	0.11138	0.324632	0.104104	0.387569	0.103144	0.449404	0.109983	0.509342	0.130258	0.568227	0.157993	0.624796	0.202131	0.684425	0.22459	0.686884	0.258196	0.571953	0.242822	0.459652	0.228663	0.347729	0.211725	0.235977	0.193542
3	Rhodnius ecuadoriensis	Viable	0.316889	0.121237	0.332775	0.0836119	0.393852	0.0899851	0.462702	0.0855874	0.527319	0.0918653	0.587531	0.109255	0.644531	0.134742	0.700169	0.163667	0.753563	0.198248	0.800211	0.249844	0.852005	0.288461	0.852005	0.322742	0.741999	0.283055	0.637232	0.238548	0.532878	0.192933	0.426201	0.153551
4	Rhodnius ecuadoriensis	Viable	0.147783	0.147783	0.165846	0.103448	0.225443	0.10135	0.293354	0.0807589	0.355651	0.0802726	0.416223	0.0859684	0.473496	0.10348	0.527238	0.133637	0.581049	0.163547	0.629034	0.214323	0.682266	0.246305	0.684729	0.286535	0.576862	0.250943	0.46964	0.224963	0.363106	0.196278	0.256918	0.166234
5	Rhodnius ecuadoriensis	Viable	0.254545	0.0768594	0.273553	0.0545454	0.335623	0.0415605	0.397643	0.0407436	0.459364	0.0410701	0.519715	0.0466449	0.57687	0.0644656	0.63312	0.0857509	0.687086	0.115783	0.739235	0.152779	0.791734	0.188429	0.79752	0.214876	0.685172	0.192367	0.577637	0.163004	0.468935	0.138308	0.361303	0.109334
6	Rhodnius ecuadoriensis	Viable	0.166667	0.197865	0.174056	0.167488	0.23447	0.160851	0.301221	0.137255	0.365484	0.126135	0.427668	0.125433	0.486892	0.139576	0.544319	0.162722	0.599699	0.196131	0.652938	0.240276	0.708539	0.272578	0.70936	0.299672	0.598665	0.278351	0.49066	0.258263	0.382467	0.239194	0.274634	0.218166
7	Rhodnius ecuadoriensis	Viable	0.183108	0.183108	0.190633	0.158861	0.252665	0.14634	0.319763	0.116266	0.385366	0.0979212	0.449395	0.0919169	0.511298	0.102577	0.571495	0.126611	0.630654	0.158783	0.688438	0.201739	0.748318	0.228258	0.750827	0.25585	0.63427	0.247447	0.52106	0.234761	0.408231	0.218983	0.296343	0.195591
8	Rhodnius ecuadoriensis	Viable	0.259166	0.179166	0.279166	0.149166	0.336603	0.154143	0.40112	0.149593	0.464079	0.149134	0.521997	0.161911	0.577183	0.181863	0.628647	0.211588	0.675254	0.254065	0.717598	0.307736	0.769999	0.335	0.764999	0.372499	0.661658	0.332294	0.56075	0.294765	0.461362	0.253218	0.359456	0.21833
9	Rhodnius ecuadoriensis	Viable	0.328175	0.136808	0.341205	0.105863	0.402721	0.109761	0.47255	0.103531	0.536822	0.109203	0.594933	0.12807	0.652149	0.148854	0.702018	0.185371	0.748599	0.228934	0.791121	0.281188	0.833061	0.33469	0.818403	0.377035	0.723508	0.316542	0.625618	0.269669	0.527894	0.222457	0.429554	0.176509
10	Rhodnius ecuadoriensis	Viable	0.236534	0.215327	0.243874	0.185964	0.30428	0.180606	0.369984	0.164047	0.433163	0.159572	0.495172	0.160697	0.55495	0.172506	0.612115	0.19682	0.667382	0.23022	0.722031	0.266583	0.778114	0.296075	0.779746	0.327069	0.665756	0.319604	0.557085	0.300319	0.449488	0.275699	0.342679	0.24716
11	Rhodnius ecuadoriensis	Viable	0.210833	0.301666	0.234166	0.268333	0.288678	0.26822	0.348563	0.258193	0.407124	0.253887	0.464319	0.255483	0.519642	0.265172	0.571599	0.289406	0.621966	0.320517	0.672234	0.352053	0.723332	0.379999	0.731666	0.418333	0.622577	0.406317	0.517869	0.388231	0.414884	0.362291	0.312635	0.332997
12	Rhodnius ecuadoriensis	Viable	0.145454	0.138843	0.177686	0.100826	0.233775	0.0884179	0.29367	0.0661459	0.351703	0.0612067	0.408955	0.0635329	0.465661	0.0709367	0.522017	0.0816086	0.577438	0.100977	0.631853	0.129711	0.686776	0.153719	0.699173	0.187603	0.585945	0.181886	0.475282	0.177623	0.364682	0.172608	0.254394	0.16383
13	Rhodnius ecuadoriensis	Viable	0.183606	0.158196	0.209015	0.126229	0.26867	0.124538	0.332948	0.117616	0.395582	0.116534	0.455558	0.124898	0.511999	0.145818	0.567585	0.169777	0.622864	0.194827	0.672744	0.239055	0.726226	0.27049	0.743439	0.32131	0.627938	0.292171	0.516542	0.259765	0.405119	0.227455	0.293413	0.196128
14	Rhodnius ecuadoriensis	Viable	0.374392	0.178282	0.388168	0.149919	0.452123	0.143928	0.521495	0.132171	0.586554	0.132254	0.645736	0.14847	0.702548	0.171192	0.756398	0.202044	0.806881	0.242135	0.854048	0.291333	0.902754	0.336304	0.903564	0.362236	0.793842	0.329153	0.688707	0.292228	0.583914	0.254306	0.479939	0.214007
15	Rhodnius ecuadoriensis	Viable	0.15192	0.108514	0.168614	0.078464	0.226008	0.073414	0.287555	0.0628607	0.347948	0.0579126	0.40689	0.0600063	0.464245	0.0698014	0.519247	0.09102	0.572347	0.121469	0.623128	0.163177	0.67863	0.18197	0.686977	0.219532	0.575313	0.20838	0.467356	0.193807	0.360018	0.176178	0.255612	0.144106
16	Rhodnius ecuadoriensis	Viable	0.319004	0.0900815	0.333054	0.064462	0.391823	0.0711975	0.459164	0.0668734	0.521263	0.0741985	0.583687	0.0808016	0.638934	0.103349	0.686991	0.141875	0.732217	0.18669	0.774011	0.239132	0.819825	0.282641	0.815692	0.318178	0.712908	0.273787	0.615326	0.225899	0.517176	0.179258	0.417352	0.136289
17	Rhodnius ecuadoriensis	Viable	0.187296	0.210097	0.195439	0.175081	0.253561	0.16908	0.317504	0.150632	0.377989	0.147426	0.437891	0.14679	0.495502	0.156255	0.548679	0.185257	0.600508	0.220208	0.650108	0.264979	0.704396	0.289088	0.711725	0.321661	0.603462	0.30423	0.497377	0.290509	0.392985	0.268659	0.289636	0.241801
18	Rhodnius ecuadoriensis	Viable	0.154219	0.112823	0.161524	0.0787328	0.218809	0.0731408	0.280634	0.0590253	0.3408	0.0535505	0.399229	0.057107	0.456842	0.0649087	0.512985	0.080357	0.566241	0.110828	0.617761	0.150331	0.67207	0.175323	0.680998	0.211848	0.575509	0.180198	0.47205	0.153195	0.367621	0.131479	0.262013	0.11619
19	Rhodnius ecuadoriensis	Viable	0.162498	0.284163	0.186664	0.254163	0.251439	0.248254	0.32219	0.23461	0.388277	0.234696	0.449531	0.249006	0.508502	0.27004	0.565183	0.297812	0.617874	0.337326	0.665987	0.390317	0.717491	0.433328	0.718324	0.462494	0.60732	0.418009	0.498511	0.376984	0.388327	0.3403	0.277218	0.306534
20	Rhodnius ecuadoriensis	Non-Viable	0.419804	0.0441899	0.442717	0.0212766	0.503745	0.0280739	0.571088	0.029408	0.636349	0.0350152	0.696303	0.0515079	0.750645	0.0795138	0.801302	0.115082	0.847321	0.160164	0.888349	0.215486	0.934534	0.260229	0.927987	0.286416	0.826967	0.230552	0.726653	0.18084	0.623676	0.136756	0.519767	0.0946432
21	Rhodnius ecuadoriensis	Non-Viable	0.09688	0.184729	0.104269	0.160098	0.169319	0.13144	0.237335	0.0986519	0.304351	0.0789866	0.369873	0.0789119	0.434893	0.0854296	0.498912	0.10507	0.562486	0.130549	0.625247	0.166701	0.688012	0.202791	0.695401	0.234811	0.575317	0.202709	0.456788	0.184558	0.337717	0.173257	0.217822	0.172369
22	Rhodnius ecuadoriensis	Non-Viable	0.0888147	0.237662	0.0912818	0.209701	0.150757	0.190769	0.211864	0.16197	0.273462	0.140426	0.335915	0.131495	0.398694	0.127364	0.461764	0.127548	0.525533	0.138042	0.589884	0.157109	0.653775	0.169406	0.659531	0.194899	0.543405	0.20136	0.429417	0.206202	0.315319	0.209673	0.201796	0.2203
23	Rhodnius ecuadoriensis	Non-Viable	0.272652	0.107908	0.278418	0.0733114	0.335718	0.0844117	0.403779	0.0752384	0.468972	0.0739344	0.531514	0.0799016	0.585548	0.109212	0.637993	0.142884	0.688919	0.180723	0.736374	0.228082	0.789951	0.258649	0.786656	0.282537	0.680535	0.249635	0.578047	0.215746	0.476387	0.179387	0.374395	0.144018
24	Rhodnius ecuadoriensis	Non-Viable	0.296694	0.133058	0.310743	0.109917	0.372174	0.109727	0.441187	0.0971651	0.508232	0.0903303	0.569429	0.10052	0.625515	0.125584	0.679244	0.157509	0.731941	0.192437	0.777425	0.248361	0.828924	0.286776	0.828924	0.319008	0.722803	0.273152	0.618308	0.232245	0.514314	0.189888	0.408534	0.1527
25	Rhodnius ecuadoriensis	Non-Viable	0.203733	0.137175	0.215909	0.104708	0.268401	0.12085	0.334975	0.105456	0.396313	0.105336	0.455161	0.112479	0.510579	0.129624	0.562269	0.157643	0.612031	0.191286	0.658883	0.233417	0.70698	0.271915	0.709415	0.310065	0.604608	0.278638	0.503875	0.244794	0.403718	0.209246	0.304629	0.170537
26	Rhodnius ecuadoriensis	Non-Viable	0.25083	0.242497	0.269997	0.214997	0.331095	0.219129	0.398664	0.212001	0.465059	0.208942	0.528786	0.21513	0.590672	0.227693	0.648879	0.253009	0.70499	0.285589	0.75669	0.333451	0.811657	0.369995	0.809157	0.399162	0.694754	0.368494	0.582055	0.343208	0.469415	0.317708	0.357823	0.28842
27	Rhodnius ecuadoriensis	Non-Viable	0.347826	0.132943	0.367057	0.107023	0.424802	0.111705	0.486395	0.115766	0.546692	0.122854	0.604873	0.134889	0.659987	0.15409	0.711301	0.182173	0.757562	0.222066	0.801923	0.2664	0.846154	0.311037	0.847826	0.341973	0.743805	0.303024	0.64377	0.263014	0.544399	0.221404	0.44626	0.176817
28	Rhodnius ecuadoriensis	Non-Viable	0.158319	0.162486	0.169985	0.126655	0.229657	0.106697	0.29215	0.0850962	0.354061	0.0710145	0.415282	0.0658522	0.475529	0.0733065	0.535381	0.0858588	0.594396	0.109243	0.652598	0.143139	0.711603	0.166652	0.712437	0.198316	0.600666	0.171496	0.490678	0.159196	0.380213	0.154902	0.269486	0.155007
29	Rhodnius ecuadoriensis	Non-Viable	0.405153	0.10316	0.418464	0.0732104	0.479606	0.0730223	0.544312	0.0729395	0.605709	0.0802639	0.660975	0.101311	0.715035	0.125059	0.76317	0.162071	0.807546	0.207495	0.849583	0.258156	0.900987	0.28785	0.898491	0.332775	0.795761	0.289328	0.694748	0.250066	0.598095	0.201361	0.503049	0.149175
30	Rhodnius ecuadoriensis	Non-Viable	0.114497	0.224052	0.130971	0.193574	0.191087	0.17471	0.254331	0.151794	0.316696	0.1376	0.37753	0.138578	0.437658	0.146565	0.496938	0.162954	0.555362	0.187826	0.612906	0.22142	0.671331	0.246292	0.675449	0.280064	0.560961	0.270259	0.448649	0.266035	0.336864	0.256251	0.225335	0.243786
31	Rhodnius ecuadoriensis	Non-Viable	0.197171	0.166389	0.212146	0.133943	0.273109	0.124873	0.334477	0.124264	0.394208	0.128321	0.451043	0.140644	0.504943	0.161337	0.556556	0.188554	0.60487	0.225182	0.650145	0.270478	0.699667	0.303661	0.699667	0.331115	0.592163	0.311652	0.490638	0.283919	0.393413	0.242897	0.296503	0.2009
32	Rhodnius ecuadoriensis	Non-Viable	0.342364	0.151888	0.361247	0.129721	0.419407	0.134166	0.481183	0.138786	0.540651	0.147981	0.594653	0.168014	0.645516	0.194273	0.692913	0.227402	0.737495	0.266114	0.776949	0.314991	0.818554	0.359605	0.810344	0.389983	0.720169	0.32972	0.623195	0.290256	0.529366	0.244567	0.434705	0.200524
33	Rhodnius ecuadoriensis	Non-Viable	0.239528	0.197652	0.259628	0.163315	0.316192	0.160695	0.377643	0.152034	0.437858	0.147823	0.496287	0.150048	0.550843	0.166226	0.60179	0.195407	0.652257	0.226315	0.70047	0.265345	0.750409	0.298154	0.755434	0.330817	0.650135	0.302599	0.546747	0.279266	0.44371	0.254548	0.34087	0.229054
